# Supplementary material for: Synaptic ribbon dynamics after noise exposure in the hearing cochlea
Source: Commun Biol. 2024 Apr 6;7:421. doi: 10.1038/s42003-024-06067-y (PMC10998851; doi:10.1038/s42003-024-06067-y)
Supplement: Supplementary file 4 — Supplementary Data [file 42003_2024_6067_MOESM4_ESM.xlsx]

## Sheet: Figure 1
Figure 1d	CtBP2	RIBEYE-tagRFP		Figure 1e	CtBP2	RIBEYE-tagRFP		Figure 1f	AntiCtBP2.tif	Ribeye-tagRFP.tif
	22	17			0.66	0.041			31	5
	32	45			0.495	1.072			42	0
	33	43			0.289	0.082			36	3
	28	52			0.412	0.619			59	4
	33	40			0.124	0.371			33	4
	35	42			0.041	0.206			44	3
	29	46			0.454	0.371			49	4
	32	39			0.082	0.124			31	3
	33	40			0.165	0.412			20	2
	35	40			0.206	0.041			45	2
	29	25			0.371	0.742			47	5
	34	21			0.371	0.866			34	2
	31	27			0.082	0.041			23	2
	36	32			1.32	0.206			19	2
	37	30			0.041	0.577			14	3
	27	32			0.165	0.041			16	5
	32	33			0.701	0.454			16	5
	30	22			0.124	0.082			13	0
	32	30			0.371	0.082			11	3
	32	31			0.577	0.041			20	0
	42	26			0.619	0.907			1	0
	34	18			0.784	0.041			22	3
	46	26			0.495	0.041			12	1
	42	32			0.124	0.577			20	2
	39	33			0.247	0.619			22	1
	40	34			0.082	0.165			18	15
	43	33			0.082	0.825			35	2
	42				1.237	0.165			15	4
					0.041	0.66			22	0
					0.289	0.165			49	1
					0.206	0.495			16	3
					0.701	0.742			18	2
					0.165	0.371			20	4
					0.041	0.082			13	0
					0.082	0.082			10	4
					0.454	0.371			24	4
					0.412	0.825			16	1
					0.454	0.619			15	1
					0.082	1.113			4	2
					0.124	0.99			22	1
					0.536	0.124			19	10
					0.165	0.124			14	2
					0.082	0.701			27	4
					0.124	0.866			22	1
					0.165	0.041			45	0
					0.041	0.124			4	2
					0.247	0.041			14	2
					1.278	0.206			34	0
					0.866	0.124			19	3
					0.371	0.742			13	4
					0.289	0.247			4	3
					0.041	0.041			21	2
					0.247	0.041			14	2
					0.247	0.454			39	1
					0.247	0.082			31	2
					0.247	0.041			27	4
					0.33	0.495			32	6
					0.371	0.289			16	2
					0.041	0.124			15	3
					0.041	0.082			6	2
					0.165	0.371			16	1
					0.124	0.907			27	5
					0.289	0.165			30	0
					0.206	0.041			29	3
					0.041	0.082			20	5
					0.082	0.247			11	3
					0.412	0.99			17	3
					0.454	0.289			16	2
					0.041	0.825			48	3
					0.99	0.495			28	3
					0.041	0.412			30	1
					0.082	0.041			29	2
					0.082	0.082			50	1
					0.165	0.041			24	3
					0.99	0.041			35	3
					0.33	0.124			38	5
					0.082	0.082			38	2
					0.082	0.041			27	5
					0.041	0.412			20	2
					0.289	0.33			38	3
					0.247	0.082			23	0
					0.907	1.113			35	6
					0.948	0.124			14	5
					0.082	0.784			27	1
					0.041	0.619			28	6
					0.082	0.082			25	2
					0.041	0.742			16	1
					0.041	0.124			28	2
					0.041	0.412			39	0
					0.412	0.082			34	8
					0.124	0.041			17	1
					1.278	0.825			40	5
					0.041	0.041			22	3
					0.041	0.082			22	5
					0.371	0.165			28	2
					0.041	0.371			21	2
					0.701	0.082			30	1
					0.041	0.619			20	3
					0.66	0.041			14	1
					0.041	1.113			10	1
					0.742	1.031			12	1
					0.536	0.495			36	5
					0.165	0.041			17	2
					0.289	0.247			25	7
					0.619	0.454			5	2
					0.247	0.99			13	1
					1.196	0.041			21	6
					1.361	0.99			33	2
					0.66	0.495			47	5
					0.33	0.165			22	2
					0.99	0.041			13	1
					0.948	0.041			15	3
					0.536	0.412			36	3
					0.247	0.99			30	0
					0.619	0.124			26	3
					1.113	0.041			22	4
					0.577	0.495			14	1
					0.412	0.701			25	2
					0.948	0.124			33	2
					0.66	0.536			38	17
					0.371	0.784			38	4
					0.866	0.124			22	2
					0.289	0.206			25	1
					0.041	0.247			13	1
					0.742	0.041			22	1
					0.536	0.124			28	7
					0.165	0.948			28	3
					1.155	0.206			26	5
					0.619	0.412			15	2
					0.124	0.041			27	2
					0.948	0.041			11	2
					0.948	1.031			18	9
					0.124	0.041			21	3
					0.124	0.247			26	1
					0.742	0.454			28	1
					0.825	0.082			36	1
					0.371	0.33			26	3
					0.495	0.66			30	6
					0.948	0.495			27	4
					0.619	0.206			31	2
					0.784	0.124			23	0
					1.072	0.041			14	2
					0.825	0.33			29	2
					1.32	0.948			24	5
					0.99	0.495			14	2
					0.454	0.165			28	1
					0.784	0.124			28	1
					0.289	0.041			39	2
					0.206	0.33			20	3
					0.371	0.289			20	2
					0.206	0.536			25	3
					0.454	0.082			26	2
					0.33	0.577			35	2
					0.577	0.66			18	3
					1.278	0.536			16	1
					0.041	0.082			28	0
					0.371	0.247			51	4
					0.701	0.041			52	3
					1.237	0.041			29	3
					0.371	0.371			34	2
					0.99	0.742			29	2
					0.206	0.247			16	1
					0.577	0.495			19	10
					0.412	0.454			24	3
					1.278	0.371			33	10
					0.247	0.289			20	2
					0.784	0.165			42	3
					1.155	0.619			51	6
					0.082	0.495			28	2
					1.031	0.082			44	0
					0.66	0.825			41	3
					0.412	0.082			58	2
					0.784	0.124			110	10
					0.619	0.454			68	1
					0.124	0.66			63	3
					0.082	0.041			94	3
					0.206	0.041			100	4
					1.072	0.454			72	2
					0.495	0.206			59	3
					0.124	0.082			72	1
					0.495	0.082			63	11
					0.082	0.289			43	0
					0.041	0.247			50	3
					0.041	0.124			54	6
					0.041	0.082			72	0
					0.371	0.247			90	1
					0.041	0.041			92	1
					0.041	0.948			101	2
					0.041	0.454			133	3
					0.082	0.701			85	2
					0.784	0.041			92	3
					0.165	0.412			84	7
					0.866	0.289			60	2
					0.948	0.742			76	5
					1.031	0.041			96	2
					0.536	1.113			82	1
					0.206	0.041			58	4
					0.289	0.206			63	2
					0.082	0.165			90	3
					0.206	0.33			77	2
					0.289	0.041			77	4
					1.031	0.371			52	9
					0.082	0.082			65	2
					0.041	0.124			62	4
					0.247	0.041			21	2
					0.206	0.33			41	2
					0.907	0.041			23	4
					0.247	0.742			66	4
					0.206	0.041			64	10
					0.412	1.072			50	1
					0.041	0.165			66	4
					0.412	0.124			60	1
					0.124	0.041			56	5
					1.031	0.082			75	2
					0.701	0.082			88	6
					0.124	0.165			77	2
					0.041	0.041			87	3
					0.041	0.454			113	4
					0.041	0.206			74	2
					0.041	0.412			68	2
					0.041	0.948			87	1
					0.041	0.165			56	2
					0.66	0.247			66	6
					0.165	0.165			62	1
					0.247	0.495			54	4
					0.082	0.041			82	2
					0.99	0.082			50	2
					0.412	0.041			80	1
					0.041	0.041			77	1
					0.082	0.495			94	7
					0.124	0.165			55	3
					0.206	0.041			66	2
					0.124	0.289			98	1
					0.289	0.948			97	0
					0.082	0.124			64	4
					0.082	0.289			68	7
					0.536	0.33			73	1
					0.041	0.33			72	2
					0.206	0.165			73	1
					0.289	0.041			58	2
					0.041	0.247			30	2
					0.041	0.041			21	2
					0.124	0.454			38	3
					0.041	0.742			21	3
					0.082	0.124			17	1
					0.082	0.041			16	2
					0.742	0.907			13	2
					0.041	0.041			26	1
					0.082	0.041			22	2
					0.041	0.371			27	2
					0.041	0.082			39	8
					0.041	0.082			27	22
					0.124	0.041			27	0
					0.124	0.041			37	5
					0.165	0.041			10	2
					0.577	0.082			29	1
					0.165	0.041			19	4
					0.536	0.165			19	5
					0.041	0.124			31	3
					0.082	0.041			34	0
					0.124	0.371			33	6
					0.289	0.041			39	3
					0.041	0.247			85	2
					0.124	0.041			52	0
					0.082	0.041			55	0
					0.041	0.041			53	0
					0.041	0.041			20	4
					0.041	0.165			60	1
					0.165	0.082			53	0
					0.082	0.124			45	6
					0.041	0.082			41	1
					0.041	0.041			20	6
					0.041	0.041			39	6
					0.124	0.041			56	1
					0.041	0.289			36	1
					0.041	0.041			53	2
					0.041	0.165			45	3
					0.082	0.412			35	1
					0.412	0.784			25	3
					0.041	0.124			25	1
					0.124	0.041			44	0
					0.412	0.041			17	2
					0.041	0.041			34	5
					0.041	0.041			16	6
					0.041	1.031			18	4
					0.041	0.165			29	2
					0.124	0.165			34	2
					0.165	0.825			78	3
					0.165	0.701			59	2
					0.041	0.124			68	2
					0.041	0.289			39	10
					0.041	0.948			38	5
					0.041	0.041			65	1
					0.33	0.124			37	3
					0.041	0.577			21	0
					0.041	0.041			41	3
					0.041	0.577			40	3
					0.082	0.206			36	3
					0.041	0.165			23	2
					0.041	0.247			29	1
					0.041	0.041			27	4
					0.041	0.041			34	2
					0.124	0.165			22	3
					0.66	0.041			9	3
					0.536	0.041			22	0
					0.041	0.041			21	14
					0.041	0.041			19	4
					0.041	0.247			31	2
					0.082	0.206			9	1
					0.289	0.165			7	5
					0.041	0.948			36	2
					0.33	0.454			19	3
					0.041	0.206			27	2
					0.124	0.124			15	3
					0.041	0.165			18	2
					0.041	0.041			20	0
					0.041	0.041			24	4
					0.041	0.041			18	3
					0.041	0.041			31	1
					0.041	0.041			15	4
					0.206	0.577			25	2
					0.041	0.371			22	2
					0.165	0.041			10	4
					0.082	0.124			29	3
					1.155	0.041			13	3
					0.041	0.124			41	5
					0.041	0.412			38	11
					0.33	0.289			20	2
					0.041	0.082			15	5
					0.041	0.206			11	1
					0.041	0.124			10	3
					0.041	0.247			21	2
					1.155	0.948			16	17
					0.784	0.371			18	2
					0.082	0.041			38	1
					0.33	0.041			14	2
					0.041	0.33			32	4
					0.124	0.082			6	5
					0.041	0.33			29	0
					0.041	0.041			25	3
					0.041	0.577			18	2
					0.041	0.041			6	4
					0.041	1.113			13	1
					0.041	0.082			5	2
					0.082	0.165			9	1
					0.041	0.041			22	4
					0.619	0.082			2	5
					0.041	0.784			16	2
					0.289	0.165			32	1
					0.66	0.082			9	2
					0.041	0.165			14	2
					0.041	0.041			21	4
					0.041	0.907			25	1
					0.041	0.124			20	0
					0.041	0.206			20	3
					0.082	0.495			33	4
					0.041	0.742			14	2
					0.041	0.33			24	1
					0.041	0.577			21	2
					0.041	0.247			30	0
					0.041	0.412			23	5
					0.041	0.577			43	1
					0.041	0.124			28	3
					0.041	0.495			16	2
					0.041	0.041			30	2
					0.825	0.041			9	4
					0.289	0.041			9	0
					0.041	0.33			14	2
					0.041	0.412			12	3
					0.33	0.577			14	4
					0.082	0.124			25	1
					0.041	0.371			14	4
					0.206	0.041			28	2
					0.082	0.082			33	2
					0.825				30	16
					0.082				17	3
					0.041				13	1
					0.082				29	2
					1.32				15	2
					0.041				17	2
					0.041				34	2
					0.041				18	1
					0.041				10	2
					0.041				21	4
					1.031				21	1
					0.206				21	1
					1.113				22	5
					0.247				11	3
					0.577				25	3
					0.082				41	3
					0.041				16	1
					0.082				7	0
					0.536				12	2
					0.701				8	4
					0.619				20	2
					0.784				25	1
					0.082				30	2
					0.495				14	3
					1.155				11	2
					0.124				22	6
					0.041				12	0
					0.289				11	4
					0.041				12	2
					0.371				13	2
					0.041				28	4
					0.041				39	2
					0.124				29	6
					0.041				52	4
					0.66				16	2
					1.031				16	2
					0.041				16	3
					0.165				45	2
					0.124				47	3
					0.247				27	12
					0.041				40	1
					0.536				22	1
					0.907				38	18
					0.041				17	1
					0.99				48	4
					0.165				44	14
					0.041				19	2
					0.33				36	0
					0.041				29	0
					0.041				26	3
					0.041				41	4
					0.041				13	4
					0.165				23	2
					0.041				19	18
					0.041				28	0
					0.041				16	3
					0.041				17	4
					0.041				10	1
					0.041				31	4
					0.041				17	2
					0.124				23	4
					0.66				31	0
					0.082				37	2
					0.041				22	3
					0.041				5	1
					0.247				16	1
					0.041				33	3
					0.124				21	2
					0.041				33	4
					0.082				36	1
					0.041				36	5
					0.041				37	5
					0.041				27	1
					0.041				28	5
					0.041				26	0
					0.206				22	2
					0.082				21	2
					0.742				39	4
					0.082				11	0
									40	16
									21	18
									20	3
									23	4
									10	8
									52	2
									12	1
									23	3
									30	1
									93	3
									88	2
									65	2
									77	2
									48	1
									85	3
									66	1
									130	5
									77	3
									63	6
									75	2
									83	2
									62	2
									102	5
									46	7
									94	2
									127	1
									85	3
									84	2
									78	3
									73	0
									98	0
									94	14
									73	3
									79	1
									104	1
									62	4
									65	2
									71	3
									66	1
									109	0
									40	3
									60	1
									47	3
									55	2
									67	1
									73	0
									43	2
									112	4
									58	0
									87	2
									63	2
									95	4
									126	5
									93	2
									95	3
									72	4
									64	2
									80	21
									64	12
									39	5
									78	0
									65	0
									66	1
									45	0
									84	1
									56	5
									103	3
									81	0
									67	4
									68	2
									79	1
									68	4
									82	16
									92	4
									54	2
									112	2
									92	5
									59	3
									46	2
									9	4
									24	2
									16	3
									19	7
									11	6
									30	2
									59	3
									39	3
									46	2
									51	3
									53	2
									38	3
									58	2
									43	0
									38	2
									33	5
									40	4
									36	3
									31	5
									31	1
									46	14
									37	4
									71	4
									41	0
									61	2
									25	3
									32	2
									66	1
									48	1
									39	1
									42	4
									41	2
									41	0
									49	3
									22	4
									39	2
									23	1
									23	5
									43	6
									43	2
									47	2
									27	2
									30	2
									19	5
									52	0
									40	2
									41	5
									72	1
									29	1
									42	1
									42	4
									35	1
									38	2
									46	2
									21	1
									20	3
									44	0
									32	3
									25	2
									29	6
									22	1
									22	19
									8	10
									8	10
									25	0
									26	3
									10	3
									17	0
									3	2
									8	1
									1	1
									38	2
									15	1
									13	7
									31	3
									1	0
									21	1
									43	7
									32	3
									12	3
									26	1
									11	2
									13	4
									17	2
									59	5
									45	1
									34	2
									20	4
									23	3
									21	4
									4	2
									26	2
									13	5
									15	3
									4	5
									17	3
									27	1
									19	2
									22	1
									25	1
									25	2
									42	3
									20	4
									31	0
									9	4
									29	4
									22	1
									4	2
									26	4
									15	2
									26	6
									23	4
									34	4
									25	3
									33	4
									56	1
									30	2
									21	2
									16	3
									27	0
									25	2
									28	2
									22	3
									22	3
									29	1
									19	2
									24	3
									23	3
									6	2
									19	1
									18	3
									40	3
									23	1
									24	2
									27	2
									17	2
									11	21
									20	2
									28	27
									23	2
									15	3
									25	0
									21	1
									24	3
									21	3
									11	1
									3	2
									17	4
									26	2
									23	3
									5	1
									15	2
									14	5
									26	11
									9	5
									9	1
									17	3
									12	1
									8	4
									9	1
									28	5
									25	2
									26	1
									19	1
									38	1
									30	7
									35	2
									25	2
									37	7
									51	2
									29	2
									46	1
									41	0
									25	4
									24	3
									42	1
									33	2
									31	0
									49	3
									31	21
									26	3
									31	3
									38	3
									60	2
									16	5
									29	6
									23	2
									14	2
									21	15
									40	1
									30	6
									42	3
									27	0
									21	4
									15	3
									5	4
									23	1
									11	4
									11	2
									27	1
									36	1
									22	8
									17	2
									22	13
									16	1
									24	4
									15	2
									26	3
									46	0
									22	2
									30	5
									26	2
									45	1
									32	6
									19	1
									18	7
									10	5
									51	2
									41	4
									50	3
									42	2
									51	2
									73	1
									101	2
									89	1
									64	1
									84	2
									111	6
									89	4
									107	2
									87	1
									87	3
									62	2
									52	3
									58	7
									96	1
									133	3
									94	1
									81	2
									141	3
									65	4
									115	5
									99	2
									63	2
									110	6
									62	1
									72	3
									74	2
									51	1
									39	2
									23	3
									64	10
									84	2
									44	3
									84	3
									53	0
									74	14
									54	3
									59	2
									102	4
									72	8
									107	2
									88	3
									112	3
									187	1
									122	6
									62	3
									76	15
									68	1
									86	3
									69	10
									69	5
									68	2
									54	1
									49	1
									55	0
									40	2
									96	0
									78	12
									82	8
									66	1
									74	2
									52	4
									107	0
									80	4
									56	1
									58	3
									89	3
									72	4
									46	2
									28	14
									30	2
									27	3
									20	2
									9	0
									23	8
									28	2
									53	2
									68	3
									62	2
									50	4
									65	2
									48	12
									70	4
									93	3
									68	4
									45	1
									70	2
									41	5
									47	15
									21	3
									29	2
									10	4
									35	4
									40	16
									12	2
									40	3
									27	2
									21	4
									32	5
									28	0
									33	2
									38	6
									12	4
									41	2
									33	7
									49	5
									28	1
									56	4
									22	1
									31	7
									33	2
									22	1
									31	1
									53	2
									38	4
									37	4
									14	0
									39	3
									40	2
									49	4
									26	0
									25	2
									25	5
									27	2
									42	1
									25	0
									25	3
									34	1
									22	1
									9	4
									19	4
									19	3
									28	4
									41	3
									16	1
									23	2
									20	1
									7	2
									10	4
									19	4
									26	0
									17	3
									8	16
									24	3
									16	2
									23	3
									17	5
									25	3
									19	3
									34	2
									28	1
									33	5
									32	0
									14	12
									49	1
									20	1
									23	1
									16	5
									12	0
									22	2
									21	2
									16	6
									9	2
									5	3
									10	3
									17	3
									27	5
									47	0
									19	3
									21	2
									13	3
									9	5
									13	2
									17	4
									25	2
									15	0
									14	2
									19	3
									27	1
									9	4
									8	18
									41	1
									22	1
									9	2
									14	2
									36	3
									32	3
									24	3
									18	2
									50	2
									44	5
									50	4
									35	2
									29	4
									34	2
									29	4
									20	5
									18	3
									15	1
									18	2
									32	5
									18	2
									13	2
									8	2
									31	11
									20	6
									22	2
									22	4
									20	4
									17	3
									18	7
									27	3
									33	3
									23	6
									24	1
									11	2
									40	1
									18	8
									18	7
									25	0
									8	3
									35	8
									17	2
									16	4
									14	3
									17	2
									4	4
									22	2
									13	1
									18	1
									12	2
									33	14
									33	3
									20	9
									43	7
									24	1
									34	5
									31	1
									53	6
									41	2
									42	1
									43	13
									22	5
									32	3
									33	4
									25	2
									22	4
									39	3
									35	0
									32	2
									37	1
									31	2
									28	3
									34	1
									21	3
									31	14
									24	4
									42	2
									23	0
									18	1
									12	2
									19	3
									21	5
									21	4
									18	1
									41	1
									29	14
									18	1
									33	5
									13	1
									20	3
									13	0
									12	3
									50	2
									22	4
									46	3
									22	3
									25	12
									40	2
									28	4
									21	1
									31	3
									58	4
									30	5
									23	4
									40	2
									40	4
									26	3
									62	2
									48	4
									16	2
									29	1
									71	6
									96	2
									98	3
									59	5
									79	6
									88	2
									73	11
									81	12
									106	1
									89	2
									44	2
									67	2
									88	11
									99	3
									141	0
									108	3
									83	1
									112	4
									74	20
									93	1
									95	0
									84	4
									79	3
									115	4
									82	2
									93	5
									42	0
									62	4
									80	3
									72	1
									32	2
									54	2
									55	1
									34	2
									51	2
									76	19
									107	2
									80	2
									78	1
									77	2
									109	2
									94	2
									112	1
									60	2
									85	0
									81	2
									74	13
									78	2
									103	4
									54	0
									86	2
									61	1
									87	4
									66	3
									69	5
									81	2
									86	4
									88	1
									89	3
									50	4
									92	2
									90	0
									80	3
									89	0
									116	4
									43	3
									80	4
									40	2
									44	6
									33	2
									31	18
									32	1
									34	3
									29	1
									46	4
									77	5
									82	0
									74	2
									37	1
									79	2
									101	0
									44	3
									58	3
									79	1
									53	4
									69	2
									65	3
									27	2
									38	3
									39	3
									22	2
									19	7
									57	2
									38	1
									39	3
									29	6
									44	3
									32	2
									33	3
									54	4
									34	2
									44	4
									15	0
									43	3
									20	3
									35	6
									61	3
									20	6
									49	0
									59	2
									34	3
									31	1
									27	6
									31	1
									31	4
									35	1
									30	4
									67	1
									46	2
									42	3
									28	21
									50	8
									36	17
									48	3
									18	4
									43	3
									11	2
									12	5
									21	3
									25	0
									23	3
									9	0
									26	3
									16	4
									24	4
									10	4
									11	1
									21	2
									6	9
									7	5
									22	2
									17	7
									20	2
									14	1
									24	4
									6	3
									16	2
									7	4
									20	1
									19	3
									23	2
									23	0
									8	3
									32	2
									15	2
									9	3
									26	8
									17	0
									24	0
									29	1
									29	3
									15	3
									7	2
									4	3
									20	3
									19	0
									16	11
									22	3
									25	11
									23	3
									35	2
									16	3
									12	2
									0	1
									28	2
									23	2
									16	0
									15	1
									12	5
									7	3
									15	3
									22	2
									19	1
									22	2
									25	0
									6	4
									10	3
									15	1
									12	1
									19	4
									37	2
									37	7
									19	2
									25	3
									42	3
									14	2
									9	2
									26	1
									16	4
									21	3
									20	2
									23	3
									15	1
									27	2
									14	2
									19	0
									19	1
									31	6
									6	4
									7	1
									33	2
									19	2
									31	2
									21	4
									18	9
									24	1
									16	2
									4	3
									8	4
									9	0
									31	2
									25	1
									13	3
									22	1
									17	3
									21	4
									27	3
									12	2
									17	3
									5	3
									54	1
									21	1
									41	1
									8	4
									33	0
									26	3
									37	4
									27	2
									29	3
									66	5
									13	3
									55	2
									38	1
									25	2
									8	7
									42	3
									47	3
									23	2
									40	4
									38	5
									26	1
									23	3
									33	1
									28	4
									10	3
									26	2
									54	3
									8	3
									9	2
									21	2
									15	2
									28	2
									9	4
									9	2
									34	3
									17	0
									17	3
									27	3
									25	0
									27	0
									52	3
									52	3
									22	3
									27	1
									26	3
									19	4
									20	4
									39	4
									43	12
									22	5
									41	4
									47	2
									18	1
									33	2
									40	0
									36	5
									22	4
									31	1
									42	0
									29	4
									55	1
									76	5
									72	3
									72	1
									111	2
									99	2
									88	10
									85	1
									94	12
									106	1
									103	6
									117	0
									75	3
									103	20
									69	3
									104	2
									76	3
									132	5
									85	6
									97	3
									100	1
									82	6
									112	2
									72	3
									101	5
									135	1
									86	4
									93	1
									98	2
									46	11
									38	3
									110	4
									38	23
									54	1
									54	5
									57	0
									70	5
									81	3
									69	2
									101	4
									98	5
									92	2
									84	4
									81	1
									109	4
									78	4
									74	3
									99	6
									47	1
									64	11
									51	4
									73	2
									50	5
									58	4
									61	1
									81	1
									79	2
									85	3
									92	3
									99	1
									71	22
									42	1
									97	5
									88	6
									71	1
									61	2
									80	3
									24	1
									62	6
									38	4
									35	2
									30	6
									21	0
									54	4
									33	3
									78	4
									34	17
									42	4
									57	5
									62	2
									97	2
									134	1
									64	5
									88	13
									70	1
									60	3
									38	5
									53	19
									30	2
									34	1
									32	1
									25	3
									49	4
									31	2
									35	5
									24	5
									14	3
									16	2
									45	2
									21	6
									57	2
									42	3
									38	1
									38	3
									25	4
									18	2
									33	0
									18	7
									30	0
									22	5
									11	3
									51	3
									25	18
									19	3
									7	1
									25	1
									16	3
									22	3
									33	2
									60	3
									43	4
									31	18
									21	2
									63	4
									31	2
									25	3
									18	5
									18	4
									19	4
									32	0
									13	3
									9	3
									35	2
									15	1
									29	1
									20	4
									29	3
									20	3
									20	5
									10	6
									18	2
									9	1
									9	2
									25	3
									20	2
									34	1
									22	7
									34	3
									21	0
									13	2
									12	2
									20	3
									17	1
									8	9
									30	1
									22	4
									7	5
									19	1
									38	1
									25	4
									21	4
									8	0
									9	4
									5	2
									6	4
									12	3
									18	3
									20	3
									17	5
									8	2
									17	1
									16	18
									18	2
									21	4
									18	2
									31	1
									27	3
									7	1
									26	3
									11	2
									30	2
									26	3
									34	5
									7	2
									12	3
									25	3
									11	0
									10	3
									6	6
									29	2
									15	1
									13	4
									53	1
									19	4
									11	3
									17	5
									34	2
									20	3
									13	8
									19	3
									23	3
									13	4
									18	2
									25	3
									28	0
									17	6
									23	2
									8	1
									9	4
									11	5
									5	1
									12	3
									13	3
									5	1
									23	3
									18	2
									20	3
									16	0
									18	1
									14	4
									15	3
									28	5
									16	0
									11	4
									13	1
									10	1
									13	5
									19	1
									27	1
									21	6
									34	3
									31	0
									39	2
									36	3
									30	4
									40	5
									48	14
									46	1
									22	0
									43	0
									33	1
									42	0
									50	3
									22	4
									30	3
									32	1
									30	2
									41	4
									61	1
									26	3
									44	2
									40	5
									52	2
									43	2
									15	1
									13	1
									21	5
									9	1
									6	3
									19	3
									15	2
									5	1
									18	1
									17	3
									28	2
									24	2
									16	0
									20	5
									21	4
									28	9
									47	1
									23	0
									22	2
									27	4
									30	3
									13	7
									24	4
									21	2
									35	7
									19	2
									30	6
									42	3
									41	3
									40	2
									16	2
									26	3
									29	1
									52	21
									37	4
									59	2
									33	1
									57	2
									54	1
									57	1
									63	3
									60	2
									68	9
									67	3
									114	2
									112	5
									59	0
									68	4
									117	1
									87	4
									78	1
									98	4
									98	3
									90	2
									45	3
									74	3
									80	7
									78	5
									139	3
									61	16
									79	4
									79	1
									97	1
									87	0
									107	9
									65	1
									55	2
									81	4
									61	5
									30	0
									49	1
									45	1
									55	2
									66	0
									69	2
									137	2
									86	2
									88	1
									94	5
									105	1
									79	0
									113	5
									117	1
									61	4
									48	1
									81	2
									69	0
									44	4
									104	4
									67	11
									60	1
									44	3
									68	0
									53	2
									62	3
									72	1
									86	3
									55	3
									106	2
									82	1
									81	3
									43	1
									69	12
									103	3
									50	2
									37	0
									25	3
									41	3
									37	2
									45	2
									45	2
									52	5
									81	1
									75	3
									74	3
									54	1
									83	6
									98	3
									73	0
									137	2
									65	0
									49	1
									83	4
									67	2
									53	2
									41	3
									40	5
									61	5
									38	2
									20	1
									38	2
									16	5
									46	1
									11	0
									24	2
									41	6
									30	1
									52	1
									25	0
									32	3
									32	1
									35	2
									22	7
									40	1
									30	6
									20	2
									8	7
									29	3
									27	4
									31	4
									30	5
									15	1
									22	6
									22	0
									26	4
									26	1
									25	2
									9	3
									26	0
									47	4
									46	1
									27	1
									14	5
									11	3
									8	1
									24	2
									8	2
									7	1
									9	3
									11	3
									29	3
									14	5
									11	0
									22	4
									12	4
									25	1
									16	2
									10	3
									14	3
									28	2
									26	2
									37	3
									26	4
									13	2
									43	4
									25	3
									12	4
									23	1
									20	4
									12	2
									19	2
									26	1
									5	1
									30	3
									17	1
									21	7
									8	3
									19	5
									8	5
									4	4
									18	2
									22	6
									14	2
									13	0
									16	3
									17	3
									20	2
									10	4
									13	1
									39	3
									12	4
									10	2
									18	2
									23	1
									14	1
									10	4
									23	2
									29	2
									28	3
									23	2
									34	3
									26	3
									35	2
									17	0
									12	1
									21	4
									21	3
									37	3
									56	0
									15	3
									16	1
									20	0
									24	4
									29	1
									8	2
									19	12
									12	4
									19	1
									3	3
									11	8
									9	3
									15	2
									20	2
									19	3
									25	3
									2	5
									19	1
									25	15
									21	2
									10	2
									7	0
									20	4
									15	20
									29	2
									29	5
									30	0
									24	4
									42	0
									24	1
									19	12
									18	3
									7	1
									12	1
									22	6
									19	2
									30	1
									30	1
									30	1
									34	3
									34	2
									34	4
									20	1
									51	0
									31	5
									49	2
									69	2
									28	2
									48	3
									34	0
									63	1
									24	3
									58	1
									38	2
									59	2
									28	1
									65	1
									35	5
									34	1
									9	1
									39	4
									68	2
									31	2
									20	1
									7	5
									20	2
									19	2
									10	3
									15	1
									12	1
									7	3
									19	4
									14	0
									30	1
									20	7
									18	3
									35	1
									12	3
									42	1
									20	1
									42	3
									23	4
									30	4
									27	3
									15	3
									16	1
									21	2
									18	3
									40	8
									45	4
									33	0
									15	3
									40	2
									37	2
									52	1
									43	2
									44	2
									46	8
									24	3
									46	4
									51	3
									34	1
									57	0
									95	3
									45	2
									66	3
									57	4
									115	2
									66	3
									73	8
									82	0
									80	1
									112	4
									106	1
									124	1
									84	0
									92	0
									94	4
									110	15
									72	4
									85	5
									60	2
									115	18
									80	5
									68	3
									108	8
									89	3
									70	2
									66	2
									44	1
									36	4
									42	4
									56	3
									37	3
									49	3
									51	4
									53	3
									39	0
									88	1
									118	1
									96	4
									65	1
									100	1
									99	2
									75	1
									47	3
									34	2
									84	2
									85	2
									50	4
									61	2
									69	1
									61	6
									54	4
									64	2
									95	1
									120	3
									81	5
									94	2
									91	3
									85	3
									81	7
									90	2
									67	1
									68	4
									57	4
									36	1
									50	5
									32	2
									15	2
									26	4
									49	3
									74	6
									33	1
									44	1
									55	2
									63	1
									78	16
									59	3
									77	2
									69	2
[truncated: 29,138 more rows]

## Sheet: Figure 3
Figure 3a	Control 24 hr pre	Control 24 hr post	KA 24hr pre	KA 24hr post		Figure 3b	Control 24 hr pre	Control 24 hr post	KA 24hr pre	KA 24hr post		Figure 3c	Control 24 hr pre	Control 24 hr post	KA 24hr pre	KA 24 hr post		Figure 3d	Vehicle	KA		Figure 3e	Vehicle	0	5	10	15	20	25	30	35	40	45	50	55	60	65		KA	0	5	10	15	20	25	30	35	40	45
	18	17	31	22			0.0856823	0.0946038	0.0898217	0.101361			0.00448928	0.00273302	0.00528549	0.00220832			0.0001911	0.00043053				0.0001911	0.00013993	9.12e-05	6.89e-05	7.77e-05	6.28e-05	3.31e-05	0.00013829	4e-05	9.54e-05	0.00010549	6.87e-05	6.98e-05	9.57e-05			0.00043053	0.0003042	0.00020058	0.00022495	0.00020142	8.36e-05	0.00011127	0.00012219	0.0001853	0.00015652
	17	15	24	18			0.0856823	0.0930896	0.0898217	0.0946038			0.00403254	0.00259964	0.00224821	0.00373828			0.00027547	0.00060082				0.00027547	0.00017083	9.62e-05	7.23e-05	0.00012115	7.62e-05	3.66e-05	0.00016262	4.4e-05	9.73e-05	0.00011707	8.33e-05	7.18e-05	0.00011146			0.00060082	0.0003174	0.00030002	0.00023054	0.00020904	0.00015625	0.00017288	0.00013068	0.00020702	0.00016522
	15	25	27	23			0.0856823	0.0930896	0.0895464	0.0940139			0.00332332	0.00284091	0.00389678	0.00322082			0.00027547	0.00060082				0.00029861	0.00018268	0.00013262	9.45e-05	0.00013719	8.94e-05	8.4e-05	0.00016508	5.25e-05	0.0001076	0.00012048	0.00010725	0.00012712	0.00012004			0.00065203	0.00032776	0.00034016	0.00028019	0.00028451	0.00020344	0.0001946	0.00014106	0.00020969	0.00019257
	15	17	17	19			0.0856823	0.0930896	0.0895464	0.0810891			0.00412433	0.00237628	0.00454965	0.00324146			0.00029861	0.00065203				0.00031375	0.00020289	0.00013456	0.0001016	0.00014041	9.62e-05	8.66e-05	0.00017035	8.05e-05	0.00011274	0.00013432	0.00015062	0.00015988	0.00013781			0.00067333	0.00037914	0.0003554	0.00028256	0.00030247	0.0002161	0.00019884	0.00017108	0.00026257	0.00024389
	19	17	23	27			0.0856823	0.0859289	0.0895464	0.0810891			0.00400893	0.00469264	0.00482026	0.00537338			0.00031375	0.00067333				0.0003175	0.00022245	0.00013509	0.00010715	0.00014698	0.0001028	8.79e-05	0.00017267	9.1e-05	0.00012719	0.00013829	0.00015686	0.00016231	0.00014397			0.00067365	0.0004323	0.0003814	0.0002859	0.00030496	0.00026511	0.00030557	0.0002021	0.00027646	0.00028808
	18	12	24	22			0.0856823	0.0810891	0.0895464	0.0810525			0.002156	0.00285997	0.00351766	0.00438613			0.0003175	0.00067365				0.00033385	0.00024104	0.00013558	0.00010786	0.00014863	0.00010709	9.7e-05	0.00017608	9.3e-05	0.00012795	0.00015228	0.00016198	0.00016501	0.00015088			0.00073107	0.00046845	0.00038172	0.00030696	0.00038471	0.00030077	0.00031576	0.00020367	0.00028177	0.0003241
	18	20	26	21			0.0856823	0.0810891	0.0895464	0.0808428			0.00526321	0.00348277	0.00241914	0.00081097			0.00033385	0.00067365				0.00036992	0.00025788	0.0001522	0.00011599	0.00015508	0.0001109	9.83e-05	0.00017756	0.00010997	0.00013294	0.00015655	0.000164	0.00018181	0.00015287			0.00075845	0.00050693	0.00040576	0.00035405	0.00038859	0.00032776	0.00033731	0.00021033	0.00028426	0.00032933
	12	13	26	15			0.0855545	0.0787682	0.0895464	0.0808428			0.00150317	0.00413926	0.00304413	0.00028824			0.00036992	0.00073107				0.00039834	0.00026	0.00015361	0.00011753	0.00015779	0.00011409	0.0001048	0.00017783	0.00012712	0.00013506	0.00015743	0.00016469	0.00018799	0.00016167			0.00079825	0.00051844	0.00041736	0.00037314	0.00042353	0.00033239	0.00034312	0.00022335	0.00030265	0.00033731
	19	18	28	24			0.0855545	0.0787682	0.0895464	0.0808428			0.00273015	0.00156134	0.00375899	0.00509554			0.00039834	0.00075845				0.00040192	0.00027129	0.00015364	0.00012626	0.00019434	0.00012261	0.00010593	0.00018114	0.00014461	0.00014402	0.00016941	0.00017482	0.00019495	0.00016172			0.00080302	0.0005428	0.00045542	0.00039597	0.00046317	0.00038255	0.00034407	0.00023164	0.00030873	0.00034274
	18	14	31	17			0.0855545	0.0743317	0.0829124	0.0808428			0.00384518	0.00414147	0.00440097	0.00060546			0.00040192	0.00079825				0.00040837	0.00027182	0.00015906	0.00012704	0.00019434	0.00014081	0.00010656	0.00019356	0.0001461	0.00014467	0.00017267	0.00018075	0.00019584	0.000171			0.00085445	0.00057528	0.00052505	0.00041956	0.00046845	0.00040888	0.00034839	0.00027439	0.00032794	0.00035576
	16	13	24	19			0.0855545	0.0716076	0.0829124	0.0808428			0.00456901	0.00301195	0.00423422	0.00059629			0.00040837	0.00080302				0.00042294	0.00028894	0.00018591	0.00015129	0.00019932	0.00014151	0.00010794	0.00021041	0.00014813	0.00014645	0.00018196	0.00018213	0.00020249	0.00018576			0.00090402	0.00060021	0.00060187	0.00042016	0.00047375	0.00041412	0.00036683	0.00027472	0.00032982	0.00035702
	15	10	26	21			0.0855545	0.0716076	0.0829124	0.0758889			0.00465631	0.004385	0.00192973	0.00636994			0.00042294	0.00080302				0.00042776	0.0003018	0.00018758	0.00016137	0.00020621	0.00014359	0.00010813	0.00021521	0.00015033	0.00015317	0.00018243	0.00018236	0.00020639	0.00018764			0.00093615	0.00063345	0.00061489	0.00043538	0.00048135	0.00041685	0.00036887	0.00027555	0.00035129	0.00036618
	31	6	32	22			0.0854385	0.0675744	0.0826583	0.0743317			0.00447548	0.00171151	0.00686027	0.00154988			0.00042776	0.00085445				0.00043135	0.00033005	0.00019198	0.00016911	0.00021021	0.00014606	0.000109	0.00021562	0.00015383	0.00016429	0.00019973	0.00018267	0.00020844	0.00019622			0.00095705	0.00064112	0.0006925	0.00045506	0.00049121	0.00042327	0.00037713	0.00028012	0.00035826	0.00036965
	22	16	33	15			0.0854385	0.0644469	0.0826583	0.068374			0.00289157	0.00186039	0.00386588	0.00351716			0.00043135	0.00090402				0.0004342	0.00033067	0.00019387	0.00017243	0.00021024	0.00014668	0.00011829	0.0002232	0.00016451	0.00016517	0.00020553	0.00018528	0.00021405	0.00020046			0.00100749	0.00067333	0.00069904	0.00046367	0.00051891	0.00042584	0.00040781	0.00029661	0.00035907	0.00038039
	30	8	25	14			0.0812753	0.0644469	0.0826583	0.0675744			0.00301814	0.00492567	0.00383558	0.00564639			0.0004342	0.00093615				0.00044594	0.0003431	0.00019442	0.00017434	0.00021324	0.00014674	0.0001255	0.00023255	0.00016842	0.0001664	0.00020888	0.00019656	0.00021952	0.00020498			0.00101206	0.00078958	0.00071631	0.00047792	0.00052444	0.00045113	0.00041736	0.00031122	0.00036788	0.00038253
	29	7	25	16			0.0812753	0.0644469	0.0826583	0.0675439			0.00397576	0.00252271	0.00256804	0.00101553			0.00044594	0.00093615				0.00045193	0.00034955	0.00019458	0.00018742	0.00021632	0.0001481	0.00012933	0.00025587	0.00017523	0.00017583	0.00022793	0.00019984	0.00021962	0.00021925			0.00102947	0.00082619	0.00075884	0.00048915	0.00053819	0.00045958	0.0004198	0.00033126	0.00037184	0.00038632
	31	9	27	18			0.0812753	0.060817	0.0826583	0.0675439			0.0021403	0.00401716	0.00444738	0.00019121			0.00045193	0.00095705				0.00045531	0.00035137	0.00019951	0.00018897	0.00021716	0.00015191	0.00013539	0.00026003	0.00018968	0.00017876	0.00023384	0.00020095	0.0002218	0.00021931			0.00104122	0.00082821	0.00076668	0.00049978	0.00054899	0.00050248	0.00042353	0.00033357	0.00037321	0.00038767
	22	13	31	11			0.0793358	0.0572862	0.0760031	0.0673691			0.00659076	0.00703719	0.00360706	0.00036307			0.00045531	0.00100749				0.00047473	0.00035961	0.00020375	0.00018953	0.0002215	0.00015361	0.00013714	0.00026855	0.00019175	0.00018042	0.00023697	0.00020589	0.00022562	0.00022649			0.00105331	0.00083521	0.00080201	0.00055937	0.00057013	0.00050589	0.00043517	0.00033874	0.00037531	0.00040312
	27	11	18	10			0.0793358	0.0572862	0.0760031	0.0673691			0.00308167	0.00182596	0.00224527	0.00042379			0.00047473	0.00101206				0.00048627	0.00036407	0.00020502	0.00019814	0.00022193	0.00015509	0.00013831	0.00027255	0.00019893	0.00018111	0.0002445	0.00021287	0.000233	0.00023112			0.00110947	0.00083681	0.00080302	0.00060082	0.00058618	0.00051211	0.00045997	0.0003421	0.00037971	0.00041299
	28	16	25	10			0.0776687	0.0572862	0.0760031	0.0673691			0.0029252	0.00268024	0.00587581	0.00199109			0.00048627	0.00102947				0.00050302	0.00037159	0.00021093	0.00020126	0.00022657	0.00015759	0.0001395	0.00027852	0.00019997	0.00018189	0.00025714	0.00021531	0.00023589	0.00023265			0.00111152	0.00084157	0.00084116	0.00060429	0.0006029	0.00052292	0.00046094	0.00034634	0.00038564	0.00041981
	30	11	20	11			0.0776687	0.0501255	0.0757702	0.0673691			0.00362485	0.00377547	0.00292875	0.0052762			0.00050302	0.00104122				0.00050674	0.00038115	0.00021172	0.00020744	0.00022969	0.00016116	0.00013986	0.00027966	0.00020132	0.00018532	0.00026991	0.00021581	0.00024185	0.00023605			0.00119752	0.00086068	0.00086304	0.00061796	0.00061104	0.00053282	0.00046267	0.00036889	0.00038753	0.00042853
	24	19	23	14			0.0776687	0.0501255	0.0757702	0.060817			0.00414026	0.00136732	0.00267718	0.00139307			0.00050674	0.00105331				0.00051028	0.00039375	0.00021302	0.00020933	0.00023396	0.00016146	0.00013987	0.00028156	0.00020354	0.00018654	0.00027425	0.00024472	0.00024279	0.0002423			0.00122223	0.00087214	0.00089266	0.00063625	0.00061199	0.00053371	0.00046317	0.00037367	0.00039448	0.0004403
	17	14	17	15			0.0776687	0.0501255	0.0757702	0.0607113			0.00297052	0.00305945	0.00205363	0.00030288			0.00051028	0.00110947				0.00051163	0.00039419	0.00021389	0.00021574	0.00023397	0.00016536	0.00014219	0.00028219	0.00021236	0.00019241	0.0002879	0.00024738	0.00024819	0.00024498			0.00122319	0.00089013	0.00089869	0.00064008	0.00064442	0.00055801	0.00047566	0.00037724	0.00040304	0.000475
	21	18	14	16			0.0776687	0.0501255	0.0757702	0.0607113			0.00443021	0.00119913	0.00132539	0.00309957			0.00051163	0.00111152				0.0005292	0.00039547	0.00021493	0.00021604	0.00023977	0.00017155	0.00014406	0.0002824	0.00021702	0.0001952	0.00028798	0.000253	0.00024962	0.00024952			0.00127347	0.00092025	0.00090087	0.00070393	0.00065727	0.00056837	0.00048727	0.00038847	0.000408	0.00047634
	20	20	22	24			0.0776687	0.0501255	0.0690938	0.0598273			0.00518622	0.00457766	0.00356638	0.00091484			0.0005292	0.00111152				0.00053558	0.00039681	0.00021568	0.00022781	0.00024064	0.00018012	0.00014506	0.00028972	0.00021724	0.00019785	0.0002909	0.00025523	0.00025085	0.00025711			0.00128475	0.00092672	0.00090157	0.00072061	0.00065789	0.00057096	0.0004999	0.00040743	0.00041023	0.00048271
	23	13	19	16			0.0776687	0.0429648	0.0690938	0.0598273			0.00476079	0.00606525	0.00346107	0.00355985			0.00053558	0.00119752				0.00053906	0.00039723	0.00022018	0.00023483	0.00024067	0.00018075	0.00014634	0.00029377	0.00021992	0.00020299	0.00029269	0.00026088	0.00025098	0.00026018			0.00129614	0.00096951	0.00090654	0.00073765	0.00066897	0.00057292	0.00053633	0.00041002	0.00041485	0.00049161
	18	18	13	20			0.0771141	0.0429648	0.0690938	0.0540352			0.00454477	0.00386286	0.00510269	0.00353294			0.00053906	0.00122223				0.00054224	0.00040047	0.00022072	0.0002373	0.00024347	0.00018107	0.00014836	0.00029383	0.00022212	0.00020718	0.00029681	0.00026129	0.00026358	0.00026306			0.0012986	0.00098055	0.00092405	0.00075369	0.00071459	0.00057317	0.0005422	0.00042134	0.00042758	0.00050283
	24	12	19	17			0.0771141	0.0429648	0.0690938	0.0540352			0.00444127	0.00265009	0.00458818	0.00497531			0.00054224	0.00122319				0.00054455	0.00040076	0.00022484	0.00024103	0.00024351	0.00018286	0.00014836	0.00029872	0.00022365	0.0002104	0.00029769	0.00027842	0.00026985	0.0002635			0.00131431	0.00098428	0.00094419	0.00075845	0.00071858	0.00057455	0.00055799	0.00042628	0.00043941	0.00050787
	23	12	14	13			0.0771141	0.0429648	0.0690938	0.0540352			0.00405384	0.00582429	0.0046337	0.00412431			0.00054455	0.00127347				0.00054578	0.00043144	0.00022616	0.00024215	0.00024644	0.00018748	0.00014892	0.00029997	0.00022695	0.00021148	0.00030024	0.00027959	0.0002737	0.00026827			0.00131718	0.00099447	0.00095536	0.00076936	0.00071866	0.00057555	0.00057253	0.00042915	0.00044148	0.00051059
	29	13	15	13			0.0771141	0.0429648	0.068882	0.0540352			0.00281614	0.00514784	0.00346698	0.00015311			0.00054578	0.00127347				0.0005472	0.00043444	0.00022699	0.00024311	0.00025021	0.00018912	0.00015489	0.00030076	0.00022758	0.00021178	0.00030298	0.00027974	0.00027446	0.00027016			0.00133734	0.00103929	0.00095657	0.00077901	0.00071874	0.00057734	0.00059846	0.00043029	0.0004704	0.00051458
	30	16	12	15			0.0771141	0.0405448	0.068882	0.0540352			0.00142946	0.00236544	0.00397843	0.00043444			0.0005472	0.00128475				0.0005506	0.00043874	0.0002275	0.00024667	0.00025152	0.00018976	0.00015555	0.00030521	0.00022818	0.0002134	0.000308	0.00028305	0.00027995	0.00027681			0.00135116	0.00104309	0.0009607	0.00079825	0.00072097	0.00058128	0.0006186	0.0004418	0.00047933	0.00052642
	25	17	15	21			0.0771141	0.035804	0.068882	0.0540352			0.00494424	0.00448183	0.00196713	0.00521458			0.0005506	0.00128475				0.00055352	0.00044492	0.00022765	0.0002487	0.00025652	0.00019095	0.00016227	0.00031075	0.00023289	0.00021436	0.00031018	0.00028737	0.00028571	0.00027926			0.00135685	0.00104773	0.00096886	0.00081166	0.00072275	0.00058439	0.0006206	0.00045042	0.00048312	0.00053371
	26	17	19	12			0.0732331	0.035804	0.068882	0.0538954			0.00487112	0.00305639	0.0026657	0.00030813			0.00055352	0.00129614				0.00056738	0.00045108	0.00022853	0.0002506	0.00025688	0.00019147	0.00016342	0.0003118	0.00023885	0.00021476	0.00031105	0.00028759	0.00028691	0.00028152			0.001386	0.00105331	0.000978	0.00081254	0.00072994	0.00058818	0.00063483	0.00045081	0.00048674	0.0005364
	23	11	17	20			0.0732331	0.035804	0.068882	0.0538954			0.00428102	0.00479032	0.00463204	0.00584146			0.00056738	0.0012986				0.00056758	0.00045788	0.00023095	0.00025256	0.00025809	0.00019198	0.00016629	0.00031735	0.00024985	0.00021488	0.00031226	0.00029208	0.00028862	0.00028349			0.00138687	0.00107013	0.00099869	0.00081814	0.00075384	0.00058949	0.00063913	0.00046981	0.00049697	0.00053926
	25	9	14	20			0.0732331	0.035804	0.068882	0.0538954			0.00260763	0.0030437	0.00467315	0.00052904			0.00056758	0.00131431				0.000573	0.00046133	0.00023245	0.00025691	0.00025818	0.0001936	0.00016725	0.00031889	0.00025134	0.00021576	0.00031735	0.00029356	0.00028931	0.00028579			0.0013898	0.00109368	0.0010084	0.00082841	0.0007558	0.00059655	0.00064113	0.00047684	0.00049829	0.0005467
	27	13	10	17			0.0712956	0.035804	0.0685571	0.0538954			0.00377773	0.00260933	0.0037826	0.00392791			0.000573	0.00131718				0.0005806	0.00046287	0.00023304	0.00025763	0.00028376	0.00019471	0.00016996	0.00032207	0.00025138	0.00021653	0.00032375	0.00029548	0.00029178	0.00029269			0.001445	0.00109866	0.00100896	0.00083704	0.00077075	0.00060021	0.00065079	0.00048242	0.00050314	0.00054705
	30	18	15	10			0.0712956	0.035804	0.0685571	0.0538954			0.00294012	0.00171326	0.00455262	0.00300858			0.0005806	0.00133734				0.0005812	0.00046375	0.00023927	0.00026388	0.00028922	0.00020276	0.00017098	0.00032469	0.00025708	0.00022351	0.00032434	0.00029909	0.0002921	0.00029619			0.00144755	0.00114643	0.00101746	0.00084297	0.00078958	0.00062098	0.0006548	0.0004836	0.00052303	0.00056302
	26	21	18	13			0.0712956	0.0337874	0.0685571	0.0538954			0.00370516	0.00633429	0.00377661	0.00036545			0.0005812	0.00135116				0.00058614	0.00046746	0.00024229	0.00026585	0.00029253	0.00020616	0.00017202	0.00032808	0.00026782	0.00022415	0.00033073	0.00029991	0.00029229	0.00030484			0.00145713	0.00117812	0.00101767	0.00085105	0.00079113	0.00062832	0.00066398	0.00049044	0.00052413	0.0005732
	31	13	21	10			0.0712956	0.0335103	0.0685571	0.0538954			0.00207664	0.00195244	0.00261121	0.00399365			0.00058614	0.00135116				0.00059346	0.00046747	0.00024381	0.0002662	0.00029472	0.00020647	0.00017245	0.00032871	0.00027378	0.00022965	0.00034084	0.00030519	0.00029602	0.00030548			0.00147046	0.00119071	0.00103453	0.00085208	0.00079761	0.00063325	0.00066534	0.00050634	0.00052996	0.00058285
	28	22	20	12			0.0712956	0.0335103	0.0685571	0.0512806			0.00379391	0.00249549	0.00391231	0.00485649			0.00059346	0.00135685				0.00059665	0.00046817	0.00024842	0.00026736	0.00029841	0.00020678	0.00017323	0.00033066	0.00028803	0.00023837	0.00034115	0.0003069	0.0002997	0.00030548			0.00148781	0.00119537	0.00107892	0.00085744	0.00080667	0.00063329	0.0006661	0.00051434	0.00053619	0.00058354
	16	11	18	12			0.0712956	0.0335103	0.0685571	0.0512806			0.00149121	0.00163653	0.00571302	0.0057343			0.00059665	0.001386				0.0006127	0.00047033	0.00025546	0.00027006	0.00029925	0.00020822	0.00017416	0.0003352	0.00028884	0.00023945	0.00034157	0.00030975	0.00030314	0.00030566			0.00149644	0.00121671	0.00107982	0.00087008	0.00082308	0.00063514	0.00066968	0.00051528	0.00053633	0.00058932
	21	14	20	17			0.0712956	0.0335103	0.0685571	0.0512806			0.00449055	0.00164697	0.00368052	0.00148404			0.0006127	0.001386				0.00061367	0.00047646	0.00025811	0.00027109	0.00030545	0.00020863	0.00017881	0.00033557	0.00029003	0.00024059	0.00034256	0.00031105	0.00030802	0.00030737			0.00151963	0.00122223	0.00108002	0.00087291	0.00082607	0.00064255	0.00067256	0.00052687	0.00054141	0.00059487
	19	19	17	9			0.0712956	0.0335103	0.0685571	0.0512806			0.00239073	0.00200838	0.0062103	0.00243774			0.00061367	0.00138687				0.00062263	0.00047718	0.00026142	0.00027222	0.0003129	0.00020941	0.00018646	0.00033614	0.00029105	0.0002408	0.0003427	0.00031245	0.00031278	0.00030931			0.00156422	0.00123504	0.00110198	0.00088668	0.00082619	0.00064803	0.00068685	0.0005375	0.00054401	0.00060758
	20	11	21	8			0.0712956	0.0335103	0.0685571	0.0455336			0.0028585	0.00446945	0.00073565	0.0013449			0.00062263	0.0013898				0.00062473	0.00047776	0.00026198	0.00027682	0.00031323	0.00021034	0.00018672	0.00033711	0.0003025	0.00024612	0.00034649	0.00031279	0.00031407	0.00031549			0.00156779	0.00123556	0.00112007	0.00088672	0.00083777	0.00065073	0.00069973	0.00054827	0.00055064	0.00061157
	17	12	17	6			0.068546	0.0335103	0.0685571	0.0427339			0.00595697	0.0007309	0.0042783	0.00022853			0.00062473	0.001445				0.00062973	0.00048079	0.00026866	0.00028339	0.00031324	0.00021244	0.00018697	0.00033987	0.00030584	0.00024987	0.00035171	0.00031588	0.00031559	0.00031815			0.00156799	0.00123681	0.00112789	0.00089762	0.00084792	0.00065296	0.00070279	0.00055812	0.00056077	0.00061416
	23	14	17	11			0.068546	0.0335103	0.068467	0.0405448			0.00452757	0.00169352	0.00483796	0.00151142			0.00062973	0.00144755				0.00063465	0.00048325	0.00026888	0.00028792	0.00031694	0.00021447	0.00018699	0.00033987	0.00030624	0.00025001	0.00035215	0.0003168	0.00031847	0.00031867			0.00157747	0.0012493	0.00113027	0.00090121	0.00085124	0.00065699	0.00071297	0.00057611	0.00056544	0.0006173
	25	13	17	12			0.068546	0.0335103	0.068467	0.0405265			0.00394677	0.00287427	0.00429032	0.00039626			0.00063465	0.00145713				0.00063703	0.00048726	0.0002709	0.00028851	0.0003173	0.00021737	0.00018752	0.00035743	0.00031299	0.00025049	0.00035229	0.00031829	0.00031989	0.00031901			0.00158527	0.00126544	0.00116122	0.0009055	0.00088529	0.0006576	0.00071345	0.00057967	0.00056755	0.00063003
	27	14	14	10			0.068546	0.0335103	0.0621845	0.0405265			0.00226851	0.00574667	0.00273034	0.00526476			0.00063703	0.00145713				0.00064412	0.00048792	0.00027519	0.00029109	0.00031945	0.00022103	0.00019127	0.00036565	0.00031373	0.00025333	0.00035529	0.00032046	0.00032326	0.0003193			0.00158922	0.00127045	0.0011634	0.00091524	0.00089266	0.00066064	0.00071493	0.00058569	0.00057775	0.00063575
	25	13	22	12			0.068546	0.0335103	0.0621845	0.0405265			0.00540794	0.0020758	0.00405333	0.00255463			0.00064412	0.00147046				0.00066556	0.00050023	0.00027892	0.00029379	0.00032045	0.00022244	0.0001913	0.00036825	0.00031455	0.00025383	0.00036303	0.00032157	0.00032464	0.00032267			0.00160401	0.00127347	0.0011745	0.00091768	0.00089869	0.00067245	0.00072097	0.00059012	0.00059795	0.00063678
	22	12	20	9			0.068546	0.0335103	0.0621845	0.0405265			0.00161797	0.00464108	0.00455781	0.00081801			0.00066556	0.00148781				0.00067446	0.00050525	0.00028002	0.00029715	0.00032129	0.00022362	0.00019151	0.00037077	0.00031572	0.00025497	0.0003669	0.00032269	0.00032635	0.00032953			0.00162622	0.00128569	0.00118781	0.0009181	0.00090866	0.00067466	0.00072118	0.00059038	0.00060489	0.00065866
	23	16	18	12			0.068546	0.0335103	0.0619939	0.0404217			0.00493762	0.00463754	0.00345833	0.00084374			0.00067446	0.00149644				0.00068025	0.00050644	0.0002838	0.00029784	0.00032749	0.00022382	0.00019414	0.00037247	0.00031772	0.00025632	0.00036702	0.00032392	0.00033006	0.00033208			0.00164337	0.00128988	0.0012061	0.00092406	0.00091894	0.00068825	0.00073011	0.00060046	0.0006139	0.00066674
	40	17	23	7			0.068546	0.0335103	0.0619939	0.0404217			0.00741033	0.00335054	0.00320528	0.00432846			0.00068025	0.00151963				0.0006815	0.00050674	0.00028946	0.00029872	0.00033125	0.00022723	0.00020091	0.00037257	0.00031777	0.00025761	0.00036877	0.00032624	0.00033233	0.00033216			0.00165167	0.001299	0.00124748	0.00093615	0.00092175	0.00069163	0.00073074	0.00061755	0.00061647	0.00067256
	26	18	23	6			0.068546	0.0335103	0.0619939	0.0404217			0.00441844	0.00518867	0.00404309	0.00081663			0.0006815	0.00156422				0.00069093	0.00051318	0.0002895	0.00029918	0.00033236	0.00022781	0.00020108	0.00037379	0.00031869	0.00025916	0.0003769	0.00032649	0.00034002	0.00033582			0.00165243	0.00130121	0.00127072	0.00094711	0.00093607	0.0007137	0.00073314	0.0006456	0.0006186	0.00068803
	29	15	20				0.068546	0.0335103	0.0619939	0.0404217			0.00404052	0.00485884	0.00387377	0.00360519			0.00069093	0.00156422				0.00069961	0.00052758	0.00029203	0.00029991	0.00033431	0.00022911	0.00020193	0.00037425	0.00031945	0.00026105	0.00037809	0.00033165	0.00034028	0.0003371			0.00166319	0.00131272	0.00129259	0.00094962	0.00093774	0.0007255	0.00074308	0.00065073	0.00062179	0.0007224
	26	14	24				0.068546	0.0335103	0.0619939	0.0404217			0.00553127	0.00297113	0.00303604	0.00031594			0.00069961	0.00156779				0.00070415	0.00053114	0.00029272	0.00030076	0.00033484	0.00023653	0.00020355	0.00037582	0.00032364	0.00026583	0.0003858	0.00033304	0.00034257	0.00033897			0.00166325	0.00133011	0.001296	0.00096796	0.00095684	0.00072629	0.00075369	0.0006606	0.00062544	0.00072264
	28	15					0.0677296	0.0335103	0.0619939	0.0404217			0.00481478	0.00287035	0.00439335	0.00345331			0.00070415	0.00156799				0.00070664	0.00053339	0.00029619	0.00030185	0.00033695	0.00023797	0.00020463	0.00037627	0.00032539	0.00026607	0.00038741	0.00034001	0.00034539	0.00034297			0.00167074	0.0013379	0.00129651	0.00099447	0.00095967	0.00073391	0.00076241	0.00067295	0.00063329	0.00072448
	26	15					0.0677296	0.0335103	0.0619939	0.0404217			0.00257911	0.00410507	0.00162872	0.00028496			0.00070664	0.00157747				0.00071278	0.00053666	0.0002973	0.00030223	0.00033824	0.00024076	0.00020464	0.00037629	0.00033413	0.00028149	0.00039431	0.0003413	0.00035152	0.00034319			0.00168112	0.00135233	0.00130424	0.00101227	0.00097224	0.00073622	0.00076337	0.00067883	0.00063432	0.00072751
	30	18					0.0677296	0.0335103	0.0552751	0.0404217			0.00440568	0.00560174	0.00549615	0.00278683			0.00071278	0.00157747				0.00071805	0.00053681	0.00030063	0.00030253	0.00034727	0.00024283	0.00020498	0.00037817	0.00033509	0.00028196	0.00040137	0.00034311	0.00035332	0.0003436			0.00168349	0.00135685	0.0013065	0.00103569	0.00098082	0.00074375	0.00076508	0.00068115	0.00064033	0.00072781
	26	13					0.0677296	0.0335103	0.0552751	0.0404217			0.00312694	0.00617291	0.00231083	0.00376918			0.00071805	0.00158527				0.00072115	0.00054192	0.00030145	0.00030312	0.00034794	0.0002434	0.00020908	0.00037852	0.0003417	0.00028251	0.00040639	0.00034326	0.00035524	0.00034384			0.00168451	0.00137753	0.00133242	0.00104122	0.00098738	0.00074782	0.00076593	0.00069233	0.00064058	0.00073359
	19	23					0.0677296	0.0335103	0.0552751	0.0404217			0.00310869	0.00514557	0.00229791	0.0004151			0.00072115	0.00158922				0.00072928	0.00055015	0.0003019	0.00030487	0.00034835	0.00024772	0.00021205	0.00038085	0.00034244	0.00028501	0.00040652	0.00034628	0.00035964	0.00034628			0.0017184	0.00138675	0.00133607	0.00104309	0.00098759	0.00075327	0.00076647	0.00070132	0.00064148	0.00073887
	18	22					0.0677296	0.0335103	0.0552751	0.0404217			0.00343267	0.00449198	0.00384271	0.00207489			0.00072928	0.00160401				0.00072999	0.00055062	0.00030261	0.00030607	0.00035011	0.00024818	0.0002123	0.00038092	0.00034361	0.00028596	0.00040873	0.00035284	0.0003608	0.00034664			0.00173669	0.00141802	0.00135404	0.00106912	0.00099017	0.00076187	0.00077687	0.00070338	0.00064957	0.00074374
	15	17					0.0677296	0.0335103	0.0552751	0.0404217			0.00690418	0.0047066	0.00488281	0.00485536			0.00072999	0.00160401				0.0007318	0.00055201	0.00030612	0.00030848	0.00035069	0.00026113	0.00021319	0.00038134	0.00034971	0.0002896	0.0004093	0.00035483	0.00036479	0.00034885			0.00175536	0.00142106	0.00135672	0.0010717	0.00100036	0.00076506	0.00077834	0.00070387	0.00065834	0.00074529
	20	15					0.0677296	0.0335103	0.0551057	0.0404217			0.00396375	0.00643103	0.0021463	0.00505046			0.0007318	0.00162622				0.00073324	0.00055886	0.00030636	0.00031369	0.00035281	0.0002626	0.00021513	0.00038426	0.00036011	0.00029055	0.00041292	0.00035764	0.0003657	0.00035223			0.00176581	0.00144228	0.0013603	0.00108229	0.00100446	0.00076524	0.00078202	0.00070828	0.00066035	0.00074905
	23	16					0.0677296	0.0335103	0.0551057	0.0404217			0.00453868	0.00090516	0.00346664	0.00075401			0.00073324	0.00164337				0.00073892	0.00057372	0.00030793	0.00031461	0.00035417	0.00027712	0.00021831	0.00038631	0.0003655	0.00029225	0.00041631	0.00035964	0.00036659	0.00035359			0.00176729	0.00144246	0.001369	0.00108299	0.00100851	0.00076668	0.00078438	0.00071716	0.00066879	0.00076196
	14	20					0.0677296	0.0335103	0.0551057	0.0404217			0.00185326	0.00590713	0.00414446	0.00168593			0.00073892	0.00165167				0.00074711	0.00057406	0.00030921	0.00032193	0.00035624	0.00028049	0.00021841	0.00038779	0.00037369	0.00029616	0.00041634	0.00036393	0.00037565	0.00035847			0.00176845	0.00144817	0.00137873	0.00109073	0.00101139	0.00076866	0.00079262	0.00072294	0.00066968	0.000763
	20	15					0.0671304	0.0335103	0.051418	0.0404217			0.00152348	0.00228619	0.00317429	0.00152917			0.00074711	0.00165243				0.00075498	0.00057961	0.00030942	0.00032278	0.00035716	0.00028393	0.00021847	0.00038871	0.0003748	0.00029637	0.00041849	0.00036675	0.00037697	0.00036148			0.0017825	0.00147639	0.00138031	0.00110332	0.00101767	0.00077584	0.00081154	0.00072334	0.00067765	0.00076524
	16	15					0.0621351	0.0335103	0.051418	0.0404217			0.00181564	0.00469125	0.00564226	0.00257623			0.00075498	0.00166319				0.00075997	0.00058093	0.00031291	0.00032447	0.00036226	0.00028438	0.00022014	0.00038928	0.00037749	0.0002991	0.00041904	0.00037062	0.00037787	0.00036234			0.00179223	0.00147776	0.00138747	0.00110623	0.00102947	0.00077621	0.00081208	0.00074059	0.00067879	0.00077169
	16	15					0.0621351	0.0335103	0.051418	0.0341872			0.00198532	0.00257765	0.00105218	0.00411659			0.00075997	0.00166325				0.00076314	0.00058273	0.00031428	0.00032478	0.00036618	0.00028592	0.00022393	0.0003908	0.00037939	0.00030188	0.0004247	0.00037074	0.00038266	0.00036642			0.00179893	0.00149672	0.0013898	0.00113619	0.00103	0.00079351	0.0008125	0.00074772	0.00069206	0.00077717
	19	14					0.0621351	0.0335103	0.051418	0.0341872			0.00547685	0.00296749	0.00195057	0.00482328			0.00076314	0.00166325				0.00076968	0.00059923	0.0003168	0.00032972	0.00036891	0.000287	0.00022459	0.00039123	0.00038247	0.00030491	0.00043256	0.00037523	0.00038512	0.00036718			0.00180472	0.00150685	0.00139244	0.00113885	0.00103453	0.00080562	0.00081353	0.00074948	0.00069381	0.00079126
	17	15					0.0621351	0.0335103	0.051418	0.0341872			0.00337789	0.00411707	0.00483697	0.0013293			0.00076968	0.00167074				0.00077175	0.00060291	0.00031836	0.00033019	0.00036911	0.00028708	0.00022711	0.00039289	0.00038412	0.00030755	0.00043277	0.00037887	0.00038713	0.00036869			0.0018058	0.00151652	0.00141801	0.00114384	0.00104286	0.00081254	0.00081919	0.00075327	0.00069436	0.00079588
	23	16					0.0621351	0.0335103	0.051418	0.0337874			0.00513523	0.00235857	0.00275437	0.00157202			0.00077175	0.00168112				0.00077692	0.00060501	0.00031841	0.0003321	0.00036915	0.00028734	0.0002307	0.0003937	0.00038643	0.00030931	0.00043561	0.00038673	0.00039417	0.00036883			0.00180679	0.00153162	0.00143406	0.00115304	0.00104848	0.00081572	0.00082684	0.00076351	0.00069622	0.00080561
	21	21					0.0610277	0.0335103	0.051418	0.0335103			0.00537882	0.00653972	0.00504337	0.00413493			0.00077692	0.00168112				0.00078289	0.00060531	0.00032064	0.00033225	0.00037145	0.00028862	0.0002347	0.00039431	0.00038676	0.00031025	0.0004357	0.00038872	0.0003982	0.00037052			0.00181889	0.00154319	0.00143882	0.00115464	0.00105173	0.00081634	0.00083031	0.0007686	0.00071345	0.00081543
	20						0.0610277	0.0335103	0.051418	0.0335103			0.00252031	0.00565863	0.00560114	0.00156228			0.00078289	0.00168349				0.00078332	0.00060549	0.00032074	0.00033764	0.00037605	0.00028894	0.0002391	0.0003948	0.00039091	0.00031078	0.00043611	0.00038897	0.00040054	0.00037062			0.00184388	0.00154987	0.00144206	0.0011745	0.00106058	0.00082197	0.00083379	0.00077446	0.00072097	0.000823
	16						0.0599778	0.0335103	0.051418	0.0335103			0.00448582	0.00340374	0.00408129	0.00103429			0.00078332	0.00168451				0.00078447	0.00060592	0.00032387	0.00034288	0.00037635	0.00029079	0.00024146	0.00039584	0.00039118	0.00031351	0.0004382	0.00038942	0.00040107	0.00037395			0.0018443	0.00156592	0.00145142	0.00117812	0.00106598	0.00083393	0.00083781	0.00078599	0.00072391	0.00082458
	17						0.0599778	0.0335103	0.051418	0.0335103			0.00253026	0.00796249	0.00119772	0.00465128			0.00078447	0.0017184				0.00078656	0.00060922	0.00032486	0.0003433	0.00037726	0.00029176	0.00024186	0.00040016	0.00039201	0.00032153	0.00043975	0.00038993	0.00040334	0.00037556			0.00185227	0.00159045	0.00145448	0.0011789	0.00107828	0.00083906	0.00084792	0.00078707	0.00073319	0.00082872
	29						0.0599778	0.0335103	0.051418	0.0335103			0.00437023	0.00273125	0.00312966	0.00528829			0.00078656	0.00173669				0.00080228	0.00060944	0.00032539	0.00034793	0.00037731	0.00029617	0.0002429	0.00040016	0.00039204	0.00032291	0.00044008	0.00039301	0.00040546	0.0003773			0.00186602	0.00161709	0.00146267	0.00118327	0.00108683	0.00084157	0.00085672	0.00078718	0.00074994	0.00082975
	15						0.0599778	0.0335103	0.0513504	0.0335103			0.00195353	0.00504511	0.00245593	0.00443892			0.00080228	0.00175536				0.00080461	0.00061005	0.0003266	0.00035056	0.00037758	0.00029703	0.0002467	0.00040372	0.00039254	0.00032622	0.00044425	0.00039394	0.00040919	0.00037865			0.00186693	0.00161909	0.00147101	0.00118704	0.00109073	0.00084322	0.00090481	0.0007913	0.00075095	0.00083059
	17						0.0599778	0.0335103	0.0513504	0.0335103			0.00518041	0.00707216	0.00487554	0.00300096			0.00080461	0.00176581				0.00080717	0.00061348	0.00032857	0.00035148	0.00038088	0.0002975	0.00024964	0.00040444	0.0003927	0.00032781	0.00044756	0.00039483	0.00041082	0.00037926			0.0018797	0.00163535	0.00147247	0.00119082	0.00109135	0.0008449	0.0009084	0.00080382	0.0007639	0.00083792
	17						0.0599778	0.0335103	0.0513504	0.0335103			0.00715546	0.00333483	0.00514047	0.00524714			0.00080717	0.00176729				0.00080848	0.00061549	0.00033205	0.0003515	0.00039145	0.00029827	0.00025254	0.00040612	0.00039348	0.00032867	0.00045057	0.00039848	0.00041443	0.00038018			0.00188803	0.00164601	0.0014747	0.00119264	0.00109267	0.00085672	0.00093313	0.00081592	0.00076593	0.00083948
	17						0.0599778	0.0335103	0.0513504	0.0335103			0.00261999	0.00369921	0.00210669	0.00170947			0.00080848	0.00176729				0.00081036	0.00061837	0.00033268	0.0003529	0.00039161	0.00030362	0.00025483	0.00041095	0.00039606	0.00032868	0.0004592	0.00039915	0.00041514	0.00038162			0.00189299	0.00167092	0.00148554	0.00119752	0.00109418	0.00085697	0.00093803	0.00081814	0.00076916	0.00084528
	21						0.0599778	0.0335103	0.0513504	0.0335103			0.00329079	0.00289558	0.00322823	0.00374099			0.00081036	0.00176845				0.0008259	0.00061852	0.00033318	0.00035472	0.0003922	0.00030571	0.00025798	0.00041213	0.00039737	0.00032975	0.00046684	0.00040065	0.00041535	0.00038621			0.00189495	0.00168112	0.00151632	0.00120388	0.00110097	0.00085756	0.00098011	0.00082629	0.00078289	0.00087285
	21						0.0599778	0.0335103	0.0483658	0.0335103			0.0022519	0.00281014	0.00284032	0.00632438			0.0008259	0.0017825				0.00082594	0.00062047	0.00033533	0.00035477	0.0003933	0.00030985	0.00026153	0.0004133	0.00040226	0.00033303	0.0004672	0.00040868	0.00041663	0.00038872			0.00190405	0.00168204	0.0015255	0.001213	0.00110172	0.00087559	0.00098996	0.00083342	0.00079136	0.00088496
	23						0.0599778	0.0335103	0.0483658	0.0335103			0.00398963	0.00311366	0.00376552	0.00758337			0.00082594	0.00179223				0.00082611	0.00062165	0.00033833	0.00035727	0.00039444	0.00031116	0.00026205	0.00041508	0.00041443	0.00033347	0.00047327	0.00040913	0.00041777	0.00039012			0.00190735	0.00170217	0.001528	0.00121359	0.00111764	0.00088002	0.00099408	0.00085001	0.00079762	0.00088681
							0.0599778	0.0335103	0.0483658	0.0335103			0.00314947	0.00272627	0.00406686	0.0156027			0.00082611	0.00179893				0.00083221	0.00062237	0.00034124	0.00036027	0.00039822	0.00031169	0.0002631	0.00041859	0.00041502	0.00033581	0.00047654	0.0004112	0.00042055	0.00039084			0.00192267	0.00171379	0.00153353	0.0012412	0.00112808	0.00088141	0.00099487	0.00085105	0.00081662	0.00090129
							0.0570366	0.0335103	0.0483658	0.0335103			0.00464122	0.00262562	0.00314348	0.00763068			0.00083221	0.00179893				0.00084532	0.00062251	0.00034186	0.00036114	0.00040561	0.0003117	0.00026388	0.00041908	0.00041633	0.00033593	0.00048095	0.00041149	0.00042059	0.00039483			0.00192296	0.00171658	0.00154103	0.00124484	0.00113655	0.00088451	0.00102279	0.00087	0.00082188	0.00090396
							0.0570366	0.0335103	0.0483658	0.0335103			0.00456209	0.00709697	0.0044559	0.00430164			0.00084532	0.00180472				0.00085139	0.00062414	0.00034209	0.00036213	0.000406	0.00031434	0.00026531	0.00041976	0.00042247	0.0003404	0.00048177	0.00041152	0.00042256	0.0003982			0.00192486	0.0017428	0.00156894	0.00125185	0.00114146	0.00088672	0.00103411	0.00087863	0.0008259	0.00090733
							0.0570366	0.0335103	0.0483658	0.0335103			0.00361146	0.0058109	0.00429092	0.00822823			0.00085139	0.0018058				0.00085242	0.00062584	0.00034343	0.00036332	0.00040684	0.00031623	0.00026613	0.00042368	0.00042668	0.00034129	0.00048706	0.00042421	0.0004251	0.0004051			0.00192948	0.00174989	0.00157006	0.00125238	0.00115241	0.00089453	0.00103832	0.00087891	0.00084243	0.00091251
							0.0570366	0.0335103	0.0483658	0.0335103			0.00477187	0.0045986	0.00511468	0.011724			0.00085242	0.0018058				0.00085254	0.00062712	0.00034485	0.00036357	0.0004082	0.00031638	0.0002662	0.00042554	0.0004287	0.00034164	0.00049073	0.00042514	0.0004305	0.00040514			0.0019308	0.00178529	0.00157166	0.00125783	0.00115514	0.00090366	0.00103939	0.00089324	0.00086138	0.0009226
							0.0570366	0.0335103	0.0483658	0.0335103			0.00451682	0.00396422	0.00321035	0.012959			0.00085254	0.00180679				0.00085773	0.00063106	0.00034604	0.00036362	0.00040852	0.0003184	0.00026789	0.00042713	0.00042893	0.00034562	0.00049094	0.00042536	0.00044255	0.00040755			0.00196683	0.00179023	0.00157824	0.00125931	0.00116617	0.00091806	0.00104666	0.00089516	0.00087185	0.00093613
							0.0570366	0.0335103	0.0483658	0.0335103			0.00249211	0.00354789	0.00639915	0.0110771			0.00085773	0.00181889				0.0008632	0.00063849	0.0003478	0.00036527	0.00040921	0.00031947	0.00027147	0.00042745	0.00043169	0.00034797	0.00049301	0.00042538	0.00044975	0.00040873			0.00197057	0.00179589	0.00157969	0.00126073	0.00116754	0.00092025	0.00105594	0.0009006	0.00087962	0.00093681
							0.0570366	0.0335103	0.0482176	0.0335103			0.00159215	0.00275325	0.00363705	0.00557776			0.0008632	0.00184388				0.00086647	0.00064033	0.00034803	0.00036621	0.00041375	0.00031978	0.00027459	0.00042879	0.00043476	0.00035006	0.00049541	0.00042689	0.00045505	0.00040928			0.00197567	0.00180226	0.00158083	0.00126456	0.00117591	0.00092061	0.00105599	0.00090923	0.00088025	0.00094893
							0.0570366	0.0335103	0.0482176	0.0335103			0.00448583	0.00409372	0.00384457	0.0112974			0.00086647	0.0018443				0.00086998	0.00064266	0.00034827	0.00036659	0.00041427	0.00031987	0.00028285	0.00043484	0.00043862	0.00035084	0.00049675	0.00042894	0.00045866	0.0004124			0.00197692	0.0018058	0.00158527	0.00127369	0.00120193	0.00092238	0.00105677	0.00091302	0.00088283	0.00095077
							0.054925	0.0335103	0.0482176	0.0335103			0.00302151	0.00613736	0.00364128	0.0247154			0.00086998	0.0018443				0.00087505	0.00064391	0.00034894	0.00036666	0.00041696	0.00032319	0.0002831	0.00044008	0.0004421	0.0003509	0.0004973	0.00043198	0.00046092	0.00041314			0.00197962	0.00183038	0.00158784	0.0012902	0.00120664	0.00092275	0.00106654	0.00091806	0.00088417	0.00095132
							0.054925	0.0335103	0.0482176	0.0335103			0.00326336	0.00329525	0.0026172	0.0123401			0.00087505	0.00185227				0.00087905	0.00064504	0.00035371	0.00036778	0.00042074	0.00032482	0.00028681	0.00044483	0.00044236	0.00035462	0.00049897	0.00043234	0.00046185	0.00041333			0.00198728	0.00183063	0.00159056	0.00129374	0.00121336	0.00094793	0.00107007	0.00092018	0.00088759	0.0009596
							0.054925	0.0335103	0.0482176	0.0335103			0.00142595	0.00417835	0.00308031	0.0141462			0.00087905	0.00186602				0.00089964	0.00065089	0.00035386	0.00036787	0.00042153	0.00032726	0.00028851	0.00044722	0.00044331	0.00035487	0.00050056	0.00043276	0.00046666	0.00041874			0.00199026	0.00183309	0.00160684	0.00130961	0.00121725	0.00095536	0.00108118	0.00092275	0.00090175	0.00096484
							0.054925	0.0335103	0.0482176	0.0335103			0.00259193	0.00344322	0.00621804	0.0179868			0.00089964	0.00186693				0.00090178	0.00065491	0.0003554	0.00037559	0.00042391	0.0003286	0.0002919	0.00045287	0.00044512	0.00035795	0.00050083	0.00043573	0.00046706	0.00042103			0.00199341	0.00183965	0.00160711	0.00131287	0.0012323	0.00098052	0.00108229	0.00093729	0.00091401	0.00097261
							0.054925	0.0335103	0.0482176	0.0335103			0.00613884	0.00487122	0.00529415	0.0112821			0.00090178	0.0018797				0.00090376	0.00065654	0.00035544	0.00037646	0.00042666	0.00032861	0.00029194	0.0004529	0.00044547	0.00035854	0.0005029	0.00043628	0.00047318	0.00042279			0.00199342	0.00184268	0.00162328	0.00134049	0.00124275	0.00098738	0.00108412	0.00093735	0.00091603	0.00097273
							0.054925	0.0335103	0.0482176	0.0335103			0.00156305	0.00317975	0.00445936	0.011857			0.00090376	0.00188803				0.0009083	0.00066215	0.00035697	0.00037921	0.00042853	0.00033005	0.00029201	0.00045473	0.00044555	0.00036085	0.00050426	0.00043697	0.00047443	0.0004251			0.00199456	0.0018516	0.00163071	0.0013408	0.0012534	0.00098816	0.00109039	0.00095258	0.0009226	0.00097336
							0.054925	0.0335103	0.0414565	0.0335103			0.00307948	0.003943	0.00376518	0.0127862			0.0009083	0.00189299				0.00090945	0.00066501	0.0003606	0.00037985	0.0004334	0.00033255	0.00029227	0.00046339	0.00044769	0.00036124	0.00050956	0.00043917	0.0004775	0.00042855			0.00199507	0.00185462	0.00163653	0.00135956	0.00127347	0.00099614	0.00109697	0.00095675	0.0009379	0.00097506
							0.054925	0.0335103	0.0414565	0.0335103			0.00254102	0.00430516	0.00164172	0.00482663			0.00090945	0.00189299				0.00091054	0.00066507	0.00036082	0.00038056	0.00043344	0.00033438	0.00029358	0.00046374	0.00044822	0.00036323	0.00051265	0.00043976	0.00047959	0.0004302			0.00199712	0.00187861	0.00163859	0.00136625	0.00128975	0.0009988	0.00110571	0.00097024	0.00094096	0.0009807
							0.054925	0.0335103	0.0414565	0.0335103			0.00193181	0.00348004	0.00386787	0.0016699			0.00091054	0.00189495				0.00091088	0.00066589	0.00036256	0.00038426	0.00043483	0.00034008	0.00029361	0.00046388	0.00044889	0.00036395	0.00051536	0.00044499	0.00048133	0.0004324			0.00200404	0.0018941	0.0016409	0.00138031	0.0012951	0.00101164	0.00113158	0.00098489	0.00094544	0.0009809
							0.0541838	0.0335103	0.0414565	0.0335103			0.00492832	0.00724125	0.0034991	0.0122793			0.00091088	0.00190405				0.00091564	0.00066742	0.00036368	0.00038496	0.00044941	0.0003404	0.00029445	0.00046947	0.00045579	0.00036765	0.00051586	0.00044788	0.00048385	0.00043549			0.0020086	0.00189672	0.00164337	0.00138229	0.001299	0.00104389	0.00114775	0.00099121	0.00094601	0.00098816
							0.0541838	0.0335103	0.0414565	0.0335103			0.00226834	0.00284834	0.00533207	0.0157585			0.00091564	0.00190735				0.00091699	0.00066869	0.00036526	0.00038719	0.00044952	0.00034216	0.00029891	0.00047246	0.0004568	0.00036813	0.00051651	0.00045144	0.00048602	0.00043701			0.0020092	0.00192134	0.00164478	0.00138955	0.00130888	0.00106052	0.00114779	0.0009916	0.00095492	0.00102852
							0.0541838	0.0335103	0.0414565	0.0335103			0.00302775	0.00614923	0.00177689	0.016978			0.00091699	0.00192267				0.00091824	0.0006729	0.0003666	0.00038766	0.0004498	0.00034403	0.00030214	0.0004727	0.00045908	0.00037079	0.00051781	0.0004535	0.00049004	0.0004388			0.00201657	0.00192837	0.00164565	0.00139469	0.00131272	0.00107205	0.00116617	0.00099393	0.00095848	0.00103021
							0.0541838	0.0335103	0.0414565	0.0335103			0.00238487	0.00597813	0.00399026	0.00496123			0.00091824	0.00192267				0.00092173	0.00067812	0.00036815	0.00038781	0.00045122	0.00034434	0.00030398	0.00047497	0.00045929	0.00037205	0.00051844	0.00045414	0.00050103	0.00044152			0.00202631	0.0019308	0.00165167	0.00140621	0.00131791	0.00108493	0.0011728	0.0009948	0.00096918	0.00103157
							0.0541838	0.0286433	0.0413294	0.0335103			0.00270233	0.00640851	0.00138183	0.00340727			0.00092173	0.00192296				0.00092385	0.00068013	0.00036944	0.00038916	0.00045692	0.00034448	0.00030727	0.00047633	0.0004594	0.00037683	0.00052074	0.00045654	0.00051427	0.00044288			0.00202895	0.00193587	0.00165418	0.00140733	0.00133212	0.00108538	0.00117436	0.00100756	0.00097865	0.00103586
							0.0541838	0.0286433	0.0413294	0.0335103			0.00164531	0.00295408	0.00545414	0.00437785			0.00092385	0.00192486				0.00092684	0.00068082	0.00036959	0.00039265	0.00046183	0.00034819	0.00030814	0.00047776	0.00045949	0.00038065	0.00052141	0.00046269	0.00052304	0.00044373			0.00202911	0.00194074	0.00165617	0.00141773	0.00133471	0.00109684	0.00117763	0.00101028	0.00098522	0.00104337
							0.0541838	0.0286433	0.0413294	0.0335103			0.00469967	0.00217782	0.00503243	0.0253161			0.00092684	0.00192948				0.00093219	0.00068125	0.00036978	0.000394	0.00046475	0.0003501	0.00030824	0.00047976	0.00046221	0.00038448	0.00052143	0.00046324	0.00052338	0.00044448			0.00204117	0.00194086	0.00165926	0.00141802	0.00133479	0.00111662	0.0011911	0.00102041	0.00100607	0.00104809
							0.0541838	0.0286433	0.0413294	0.0335103			0.00396478	0.00215838	0.00429941	0.0241707			0.00093219	0.0019308				0.00093267	0.00068308	0.00037121	0.00039702	0.00046856	0.00035066	0.00030878	0.00048098	0.00046576	0.00038752	0.00052524	0.00046899	0.00052345	0.00044474			0.00205559	0.00194143	0.00166233	0.00142082	0.00134349	0.00112267	0.00120067	0.0010288	0.00101599	0.00104994
							0.0514096	0.0286433	0.0413294	0.0335103			0.00317354	0.00333883	0.00396672	0.0169085			0.00093267	0.0019308				0.00093488	0.00069152	0.00037306	0.0003973	0.00046945	0.0003525	0.00031103	0.00048354	0.00046596	0.00038871	0.00052726	0.00047404	0.00052402	0.00045205			0.0020575	0.00197567	0.00166658	0.00142117	0.00134755	0.00112929	0.00120193	0.00103051	0.00102288	0.00105294
							0.0514096	0.0286433	0.0413294	0.0335103			0.00187423	0.0070923	0.00313293	0.0203421			0.00093488	0.00196683				0.00093629	0.00069404	0.00037442	0.00039781	0.00047075	0.00035632	0.00031453	0.00048553	0.00046695	0.00039385	0.00053284	0.00047762	0.00052422	0.00045605			0.00205829	0.00198706	0.00167559	0.00143756	0.00134864	0.0011317	0.00121711	0.00104425	0.00104086	0.00105737
							0.0514096	0.0286433	0.0413294	0.0335103			0.00191618	0.00520865	0.00408798	0.00159131			0.00093629	0.00197057				0.0009443	0.00069748	0.00037585	0.00039821	0.00047234	0.00035833	0.0003152	0.00048661	0.0004687	0.00039693	0.00053734	0.00047818	0.00052987	0.00045683			0.0020624	0.00198893	0.00168451	0.00143882	0.00135221	0.00116724	0.00122655	0.00104528	0.00104167	0.00107284
							0.0514096	0.0286433	0.0413294	0.0335103			0.00303962	0.00542504	0.00271678	0.0147533			0.0009443	0.00197567				0.00094567	0.00069795	0.00037662	0.00040225	0.0004741	0.0003614	0.00031537	0.00048984	0.00047393	0.00040019	0.00054148	0.00047875	0.00053108	0.00045857			0.00206615	0.00200174	0.00168705	0.00145142	0.00136287	0.00117327	0.00123417	0.00104994	0.00104769	0.00108048
							0.0514096	0.02703	0.0413294	0.0335103			0.00258516	0.00442369	0.00569756	0.0201086			0.00094567	0.00197692				0.00094902	0.00069869	0.00037852	0.00040466	0.00047586	0.00036319	0.00031568	0.00049076	0.00047585	0.00040195	0.00054348	0.0004806	0.00053677	0.00045919			0.00207372	0.0020086	0.00169082	0.00146152	0.00136825	0.0011822	0.00123793	0.00106176	0.00106164	0.0010851
							0.0514096	0.02703	0.0413294	0.0335103			0.00343032	0.00623158	0.00273849	0.00752432			0.00094902	0.00197962				0.00095072	0.0006994	0.00038443	0.00040916	0.00047648	0.00036603	0.00031732	0.00049167	0.00047629	0.00040361	0.00054412	0.00048118	0.00053731	0.00046395			0.00209348	0.00202257	0.00170138	0.00146245	0.00136944	0.00118783	0.00124196	0.00106176	0.00106546	0.00109559
							0.0514096	0.0214825	0.0345471	0.0335103			0.00509345	0.00610315	0.00166388	0.00234306			0.00095072	0.00198728				0.00095503	0.00070117	0.00038534	0.00040921	0.000484	0.00036703	0.00031759	0.00049312	0.00048158	0.0004045	0.00054485	0.00048325	0.00053753	0.00046763			0.00213058	0.00202278	0.00172359	0.00147322	0.00137573	0.00118803	0.00126073	0.00106573	0.00106661	0.00111324
							0.0514096	0.0214825	0.0345471	0.0335103			0.00336618	0.00348146	0.00492729	0.0076586			0.00095503	0.00199026				0.00095634	0.00070361	0.00038592	0.00041384	0.00048647	0.00036834	0.00031796	0.0004943	0.00048183	0.00041598	0.00054821	0.00049103	0.00053864	0.00047047			0.00213136	0.00202707	0.00172539	0.00148742	0.00137698	0.00119501	0.0012662	0.00106996	0.00108166	0.00111893
							0.0514096	0.0214825	0.0345471	0.0335103			0.00227176	0.00206152	0.00490982	0.0226876			0.00095634	0.00199026				0.00095645	0.00070463	0.00038848	0.00041426	0.00048722	0.0003701	0.00032013	0.00050046	0.00048582	0.0004257	0.0005483	0.00049467	0.00054361	0.00047405			0.00214446	0.00203299	0.00173596	0.00149012	0.00138925	0.00119543	0.00127383	0.00107205	0.0010873	0.00112281
							0.0514096	0.0214825	0.0345471	0.0335103			0.00537073	0.00588657	0.00132839	0.0158375			0.00095645	0.00199341				0.00095934	0.00071615	0.00038857	0.00041571	0.00048745	0.00037057	0.00032062	0.00050169	0.00048627	0.0004271	0.00054979	0.00049698	0.00055562	0.00047407			0.00214556	0.0020597	0.00174539	0.0014917	0.00139526	0.00119966	0.00127428	0.0010726	0.00110042	0.00112714
							0.0514096	0.0214825	0.0345471	0.0335103			0.00182541	0.00547306	0.0053854	0.00471722			0.00095934	0.00199341				0.00096285	0.00072002	0.00038914	0.00042058	0.00048931	0.00037244	0.00032137	0.00050314	0.0004866	0.00042816	0.00055117	0.000497	0.00056273	0.0004744			0.00214839	0.00207133	0.00174743	0.00149672	0.00140144	0.00120764	0.00128414	0.00107888	0.00110335	0.00115541
							0.0514096	0.0214825	0.0345471	0.0335103			0.00286629	0.00151672	0.00334616	0.00450957			0.00096285	0.00199342				0.00096452	0.00072032	0.00038978	0.00042091	0.00049129	0.0003749	0.00032723	0.00050476	0.00048952	0.00043339	0.00055149	0.00049877	0.0005632	0.00047794			0.0021629	0.00208297	0.00175264	0.00151035	0.00140261	0.00120873	0.00128587	0.00108048	0.00112956	0.00115639
							0.0488223	0.0214825	0.0345471	0.0335103			0.00577596	0.00664461	0.00142588	0.00317134			0.00096452	0.00199456				0.00097458	0.00072495	0.00039204	0.00042114	0.00049422	0.00038005	0.00033082	0.00050541	0.00049074	0.00043393	0.00055395	0.00050007	0.00057129	0.00048228			0.00216465	0.00208923	0.00176466	0.00152111	0.00140983	0.00121348	0.00129629	0.00109499	0.00114018	0.00115943
							0.0488223	0.0214825	0.0345471	0.0335103			0.00362021	0.00319891	0.00112498	0.00336961			0.00097458	0.00199507				0.00097754	0.00072538	0.00039246	0.00042117	0.00049462	0.0003828	0.00033086	0.00050689	0.00049275	0.00043394	0.00055469	0.0005061	0.00057225	0.00048304			0.00217088	0.00210522	0.00178172	0.00152268	0.00141	0.00123374	0.00129905	0.00110404	0.00114199	0.0011602
							0.0488223	0.0202725	0.0345471	0.0335103			0.00436293	0.00493988	0.00410539	0.0107894			0.00097754	0.00199712				0.00098133	0.00073059	0.00039672	0.00042471	0.00049504	0.00038363	0.00033233	0.00050877	0.00049535	0.00043586	0.00055633	0.00051125	0.00057568	0.00048409			0.00217298	0.00210529	0.00178296	0.00153615	0.00141166	0.00125312	0.00130512	0.00111379	0.00114557	0.00117528
							0.0488223	0.0202725	0.0345471	0.0335103			0.00467893	0.00274684	0.00341156	0.0159465			0.00098133	0.00200404				0.00098384	0.0007349	0.00040108	0.0004257	0.00049618	0.00038413	0.00033279	0.00051181	0.00049574	0.00043745	0.00055761	0.00051315	0.00058145	0.00048465			0.00217519	0.00212072	0.001783	0.00154099	0.00142106	0.00126176	0.00132745	0.00111644	0.00114775	0.00117632
							0.0488223	0.0202725	0.0345471	0.0335103			0.00538002	0.00296732	0.0046046	0.0170159			0.00098384	0.0020086				0.00098413	0.00073624	0.00040516	0.00042577	0.00049645	0.00038639	0.00033491	0.00051685	0.0004972	0.00044007	0.00055958	0.00051578	0.00058722	0.00048582			0.0022237	0.00212431	0.00180202	0.00154319	0.00142451	0.00126849	0.00132994	0.00111844	0.00115774	0.00118942
							0.0466015	0.0202725	0.0344413	0.0335103			0.0053979	0.00364229	0.00467196	0.0198451			0.00098413	0.0020092				0.0009912	0.00074465	0.00040715	0.00042654	0.00049767	0.000387	0.00033688	0.00051952	0.00049898	0.00044118	0.00056208	0.00051604	0.00059005	0.00049057			0.00223479	0.00213108	0.0018129	0.00154987	0.00142685	0.00129004	0.00134794	0.00111853	0.00115798	0.00119019
							0.0466015	0.0202725	0.0344413	0.0335103			0.00415011	0.00468922	0.00367288	0.0168624			0.0009912	0.00201657				0.00099248	0.00075014	0.00040845	0.00042892	0.00050171	0.00040029	0.00033838	0.00053206	0.00050905	0.00044141	0.00056377	0.00051933	0.00059659	0.0004915			0.00223779	0.00213136	0.00183063	0.00155095	0.00144379	0.00129418	0.00136287	0.00113393	0.00116306	0.00119341
							0.0466015	0.0202725	0.0344413	0.0335103			0.00280141	0.00096711	0.00495813	0.0178011			0.00099248	0.00202631				0.00099685	0.00075225	0.00040975	0.00043312	0.0005042	0.00040161	0.00033852	0.00053814	0.00051035	0.00044145	0.00056784	0.00052657	0.00059879	0.00049584			0.00224418	0.00213695	0.00183653	0.00155771	0.00144427	0.00129607	0.00137873	0.00113421	0.00116803	0.00119359
							0.0466015	0.0143217	0.0344413	0.0335103			0.00567881	0.00654106	0.00230872	0.0119353			0.00099685	0.00202895				0.00100028	0.00075264	0.00041165	0.00043544	0.0005048	0.00040458	0.00034072	0.00053958	0.00051723	0.00044325	0.000572	0.00052999	0.00060176	0.00049588			0.00224547	0.00213928	0.00184868	0.0015671	0.00145022	0.00130105	0.00138229	0.00114431	0.00116864	0.0011955
							0.0466015	0.0143217	0.0344413	0.0335103			0.00280739	0.00547914	0.0039204	0.0170223			0.00100028	0.00202911				0.00100422	0.00075288	0.00041497	0.00043547	0.00050525	0.00040521	0.00034157	0.00054292	0.00052038	0.0004442	0.00057384	0.00053196	0.00060203	0.00049792			0.00225085	0.00214446	0.00185803	0.00157486	0.00145306	0.00130138	0.00138254	0.00115362	0.00117035	0.00120241
							0.0466015	0.0143217	0.0344413	0.0335103			0.00543515	0.00294164	0.00400266	0.0190649			0.00100422	0.00204117				0.00100658	0.00075632	0.00041602	0.00043806	0.00050549	0.00040871	0.00034196	0.0005438	0.00052146	0.00044555	0.00057513	0.00053289	0.00060222	0.00049895			0.00225936	0.00215203	0.00187077	0.00157747	0.00145486	0.00130644	0.00138542	0.00116724	0.00117181	0.00120443
							0.0466015	0.0143217	0.0344413	0.0335103			0.00420529	0.00450646	0.00130752	0.0185483			0.00100658	0.00205559				0.00102951	0.0007608	0.00041696	0.00043807	0.00050624	0.00041002	0.00034228	0.00054807	0.00052247	0.00045175	0.00057547	0.0005413	0.00060379	0.00051042			0.00226006	0.00216315	0.00187362	0.00159091	0.00147451	0.00131457	0.00140546	0.00116848	0.0011921	0.00121781
							0.0466015	0.0143217	0.0344413	0.0335103			0.00553968	0.00222639	0.00370324	0.0161246			0.00102951	0.0020575				0.00102994	0.00076154	0.00041718	0.00044361	0.0005067	0.00041194	0.00034378	0.00054967	0.00052379	0.00045347	0.00057612	0.00054246	0.0006125	0.00051203			0.00226716	0.00216402	0.00187861	0.00159277	0.00147472	0.00131912	0.00140914	0.00117985	0.00120111	0.00122178
							0.0466015	0.0143217	0.0344413	0.0335103			0.00526667	0.00211874	0.00303459	0.0214812			0.00102994	0.0020575				0.0010327	0.00076236	0.00041773	0.00044589	0.00050837	0.00041318	0.00034557	0.00055245	0.00052656	0.00046058	0.00058489	0.00054297	0.00061476	0.0005128			0.00227952	0.00216528	0.0018797	0.00159533	0.00147539	0.00131983	0.00141518	0.00118308	0.0012072	0.00122286
							0.0466015	0.0143217	0.0344413	0.0335103			0.00232966	0.00229854	0.00165073	0.0182329			0.0010327	0.00205829				0.001033	0.00076556	0.00042615	0.00044693	0.00050838	0.00041428	0.00034816	0.0005531	0.00053206	0.00046355	0.00059091	0.0005432	0.00061512	0.0005291			0.00229342	0.00217235	0.00188816	0.00160524	0.00147639	0.00133949	0.00141713	0.00119852	0.0012226	0.00124335
							0.0428414	0.0143217	0.0344413	0.0335103			0.00581715	0.00503771	0.00160218	0.0121429			0.001033	0.0020624				0.00104499	0.00076601	0.00043309	0.00044715	0.00051069	0.00042829	0.00034863	0.00055689	0.00053923	0.00046569	0.00059103	0.00054374	0.00061527	0.00053501			0.00229656	0.00217509	0.00190669	0.00160678	0.00148613	0.00134637	0.00142207	0.00123374	0.00122616	0.00124639
							0.0428414	0.0143217	0.0342788	0.0335103			0.00636643	0.00285294	0.00218361	0.0104938			0.00104499	0.00206615				0.00104829	0.00076795	0.00043335	0.00044935	0.00051369	0.00042846	0.0003509	0.00055771	0.00053955	0.00047085	0.00059148	0.00055216	0.00061615	0.00053734			0.00230138	0.00217618	0.00192169	0.00162678	0.00148798	0.00136202	0.00142284	0.00123788	0.00122806	0.00125961
							0.0428414	0.0143217	0.0342788	0.0335103			0.00228275	0.00595212	0.00293934	0.0069025			0.00104829	0.00206615				0.00105396	0.00077215	0.00043684	0.00045173	0.00051621	0.00042879	0.0003523	0.00056315	0.00054727	0.00047304	0.00059628	0.00056114	0.00061711	0.00053848			0.00233129	0.00218361	0.00192698	0.00162881	0.00149021	0.00136495	0.00142958	0.00123978	0.00123267	0.00126755
							0.0428414	0.0143217	0.0342788	0.0335103			0.00469722	0.00294956	0.00333795	0.0193394			0.00105396	0.00207372				0.00105583	0.00077612	0.00043693	0.00045197	0.00051873	0.00043144	0.00035408	0.00057014	0.00054885	0.00047525	0.00060181	0.00056283	0.0006191	0.00054143			0.00233627	0.00218928	0.00193501	0.00163493	0.00149186	0.00136892	0.00143219	0.00124893	0.00123459	0.00127401
							0.0428414	0.0143217	0.0342788	0.0335103			0.00204024	0.00156552	0.003298	0.0182542			0.00105583	0.00209348				0.00106031	0.00077878	0.00043851	0.0004547	0.00051907	0.00043166	0.00035979	0.00058107	0.00055101	0.00047899	0.00060629	0.00057116	0.00062342	0.00054311			0.00234928	0.00220953	0.00193839	0.00163859	0.00150395	0.00136903	0.00145538	0.00124906	0.00124831	0.00127649
							0.0428414	0.0143217	0.0342788	0.0335103			0.00310894	0.00454198	0.0026844	0.00591275			0.00106031	0.00213058				0.00106841	0.00077893	0.00043905	0.00045661	0.00051917	0.00043322	0.00035979	0.00058158	0.00055216	0.00048302	0.0006081	0.00057935	0.00062788	0.00054349			0.00236082	0.00223327	0.00194434	0.00164601	0.00150568	0.00137289	0.00147689	0.0012632	0.00124835	0.00129453
							0.0428414	0.0143217	0.0342788	0.0335103			0.00354156	0.00476356	0.00369063	0.00723516			0.00106841	0.00213058				0.00107089	0.00078158	0.00044012	0.00045753	0.00052656	0.00043576	0.00035979	0.00059482	0.00055289	0.00048443	0.00060866	0.00058292	0.00062935	0.00054415			0.00237759	0.00224396	0.00194484	0.00165418	0.00150685	0.00137351	0.00147908	0.00127926	0.00125522	0.00132608
							0.0428414	0.0143217	0.0342788	0.0335103			0.00065532	0.00548922	0.00493049	0.0185881			0.00107089	0.00213136				0.00107099	0.00078211	0.00044027	0.00045783	0.00052684	0.00043743	0.0003601	0.00059504	0.00055348	0.00048554	0.00061472	0.00058506	0.000631	0.00054909			0.00239694	0.00224443	0.00197563	0.00165421	0.00151175	0.00137622	0.00147919	0.00128199	0.001257	0.00133243
							0.0428414	0.0143217	0.0342788	0.0335103			0.00620338	0.00517192	0.00109105	0.00435077			0.00107099	0.00214446				0.00107139	0.0007852	0.00044056	0.00046236	0.00052701	0.00043986	0.00036261	0.00059628	0.00055399	0.00048558	0.0006161	0.00058981	0.00063201	0.00055713			0.00242065	0.00226058	0.00197794	0.00166319	0.00151694	0.00138049	0.00148071	0.00128447	0.00125745	0.00133528
							0.0428414	0.0143217	0.0342788	0.0335103			0.00178611	0.0022084	0.00505614	0.0126546			0.00107139	0.00214556				0.00107466	0.00078756	0.00044579	0.0004638	0.00052841	0.00044084	0.00036261	0.000597	0.00055451	0.00048636	0.000624	0.00060213	0.00063202	0.00056143			0.00242349	0.00226641	0.00198192	0.00166412	0.00152719	0.00138229	0.00149614	0.00129629	0.00127988	0.00133609
							0.0428414	0.0143217	0.0342788	0.0335103			0.00333654	0.00180638	0.00389906	0.011547			0.00107466	0.00214556				0.00107816	0.00079001	0.00044771	0.00046644	0.00053509	0.00044513	0.00036261	0.00059962	0.00055541	0.00048868	0.000626	0.00060479	0.00063269	0.00056551			0.00242698	0.00226822	0.00198385	0.00167806	0.00153049	0.0013879	0.00150605	0.00132077	0.00128429	0.00136901
							0.0428414	0.0135151	0.0342788	0.0335103			0.00476027	0.00302502	0.00259831	0.00949551			0.00107816	0.00214839				0.00108162	0.00079121	0.00045082	0.00046649	0.00053977	0.00044923	0.00036406	0.00059995	0.00056005	0.0004901	0.00062779	0.0006069	0.00063285	0.00056869			0.00242731	0.00227394	0.00198417	0.00168349	0.00153353	0.00140559	0.00151175	0.00132405	0.00128769	0.00137103
							0.0428414	0.0135151	0.0342788	0.0335103			0.00119948	0.00154276	0.00527148	0.00766852			0.00108162	0.0021629				0.00108988	0.00079509	0.00045531	0.00047335	0.0005419	0.00044986	0.00036531	0.00060681	0.00056018	0.00049344	0.00062851	0.00060999	0.0006372	0.00056896			0.0024323	0.00227886	0.00200349	0.00169256	0.00153434	0.00140958	0.001519	0.00133085	0.00129033	0.00137188
							0.0428414	0.0135151	0.0342788	0.0335103			0.00474048	0.0033803	0.00369543	0.0254355			0.00108988	0.0021629				0.00109199	0.00079542	0.00045699	0.00047542	0.00054224	0.00045107	0.00036567	0.00060813	0.00056185	0.00049684	0.00063648	0.00061178	0.00063816	0.00056971			0.00244094	0.00228691	0.00200989	0.00169517	0.0015361	0.00141153	0.00154347	0.00134404	0.0012928	0.00138653
							0.0428414	0.0135151	0.0342788	0.0335103			0.00132152	0.00179663	0.00044163	0.00264914			0.00109199	0.00216465				0.00109572	0.00079744	0.00046229	0.00048079	0.00054293	0.00045108	0.00036602	0.00061101	0.00056422	0.00050402	0.00064039	0.00061727	0.0006406	0.00057056			0.00244989	0.00229726	0.00201359	0.00170342	0.00153684	0.00141411	0.00154384	0.00136359	0.00130879	0.00139487
							0.0428414	0.0135151	0.0342788	0.0335103			0.00380636	0.00261712	0.00553219	0.0125701			0.00109572	0.00217088				0.00109577	0.00079943	0.00046867	0.00049016	0.00054445	0.00045853	0.00036605	0.00061152	0.00056619	0.00050464	0.00064338	0.00062093	0.0006418	0.00057537			0.00245179	0.00230066	0.00204374	0.00173098	0.00154287	0.00141684	0.00154851	0.00136498	0.00132775	0.00140015
							0.0427775	0.0135151	0.0342788	0.0335103			0.00257936	0.00318513	0.00548141	0.00692029			0.00109577	0.00217298				0.00109747	0.00080267	0.00047044	0.00049204	0.00054668	0.00046859	0.00037072	0.00061205	0.00056705	0.00050692	0.00064629	0.00062675	0.00064215	0.00057538			0.00245603	0.00231205	0.00204681	0.00174539	0.00155513	0.00141737	0.00155579	0.0013678	0.00134566	0.00140604
							0.0427775	0.0135151	0.0342788	0.0335103			0.00235779	0.0042567	0.00512796	0.0176615			0.00109747	0.00217519				0.00110294	0.00080283	0.00047919	0.0004944	0.00054894	0.00046914	0.00037761	0.00061356	0.00056716	0.00050726	0.00064698	0.00062878	0.00064244	0.00057718			0.00247838	0.00231647	0.00206064	0.00174553	0.00155893	0.0014218	0.00155641	0.00136935	0.00134794	0.00140931
							0.0427775	0.0135151	0.0342788	0.0335103			0.00468183	0.00370732	0.00555183	0.0195866			0.00110294	0.0022237				0.00110892	0.00080367	0.00048115	0.00049773	0.00055325	0.00047384	0.00038423	0.00061375	0.00057568	0.00051322	0.00064796	0.00063196	0.00064589	0.00057806			0.00249357	0.00232457	0.00206095	0.00174821	0.0015648	0.0014428	0.00156905	0.00138291	0.00135345	0.00141458
							0.0427775	0.00716092	0.0342788	0.0335103			0.00542154	0.00599016	0.00461784	0.0206577			0.00110892	0.0022237				0.00110906	0.00080376	0.0004821	0.00050104	0.00055331	0.00047687	0.0003879	0.00061401	0.00057693	0.00051639	0.00064906	0.00063202	0.00066796	0.00057963			0.0025173	0.00232736	0.00206162	0.00175263	0.00156542	0.00144288	0.001573	0.00138327	0.00136498	0.00141726
							0.0427775	0.00716092	0.0342788	0.0335103			0.00355855	0.00371101	0.0036879	0.00662231			0.00110906	0.00223479				0.00111025	0.00080844	0.00048498	0.00050186	0.00055716	0.00047896	0.00038832	0.00061425	0.00057774	0.00051764	0.00065333	0.00063954	0.00069075	0.00058026			0.00252335	0.00232911	0.00207309	0.00176224	0.00156632	0.00145627	0.00158053	0.0013937	0.00136913	0.00141971
							0.0427775	0.00716092	0.0342788	0.0335103			0.00420091	0.00280037	0.00232692	0.0058232			0.00111025	0.00223779				0.00111354	0.00081106	0.00049758	0.00050247	0.00055768	0.00048433	0.00039323	0.00061472	0.00057836	0.00051869	0.00065846	0.00064454	0.00069184	0.00058117			0.00254292	0.00233204	0.00210748	0.00176581	0.0015769	0.00145855	0.00159433	0.00140217	0.00136917	0.00142171
							0.0427775	0.00716092	0.0342788	0.0335103			0.00135904	0.00485281	0.00332436	0.0171139			0.00111354	0.00223779				0.00111486	0.00081238	0.00050109	0.00050705	0.00055809	0.00048522	0.00039716	0.0006181	0.00057844	0.00052186	0.00066112	0.00064529	0.00069282	0.00058374			0.00254426	0.00233267	0.00212072	0.00176951	0.00158071	0.00146427	0.00160136	0.00140705	0.00137389	0.00142423
							0.0427775	0.00716092	0.0342506	0.0335103			0.00452022	0.00317225	0.00158661	0.00261964			0.00111486	0.00224418				0.00111554	0.00081294	0.00050429	0.00050807	0.0005604	0.00049054	0.00039938	0.00062023	0.00058566	0.00052341	0.00066209	0.00064729	0.00069431	0.00058394			0.00254453	0.00233564	0.00213012	0.00177353	0.00158784	0.00147568	0.0016042	0.00141563	0.00137953	0.00142791
							0.0427775	0.00716092	0.0342337	0.0335103			0.00425649	0.00162705	0.0009501	0.00620627			0.00111554	0.00224547				0.00112366	0.00081476	0.00050595	0.000509	0.00056508	0.00049316	0.0004061	0.00062088	0.00058571	0.00052369	0.00066647	0.0006503	0.00069449	0.0005877			0.00256347	0.00234193	0.00213262	0.00177384	0.00158922	0.00147908	0.0016163	0.00142542	0.00138596	0.00143474
							0.0427775	0.00716092	0.0342337	0.0335103			0.00207058	0.00258938	0.00303658	0.0215358			0.00112366	0.00225085				0.0011253	0.00081506	0.000507	0.00051111	0.00056765	0.00049574	0.0004072	0.00062694	0.00058598	0.00052513	0.00066863	0.00065456	0.00069834	0.00058823			0.00257189	0.00234989	0.00213618	0.00177679	0.00159838	0.00147919	0.00162133	0.00143771	0.00140182	0.00145102
							0.0427775	0.00716092	0.0342337	0.0335103			0.00218116	0.00603636	0.0025704	0.0142544			0.0011253	0.00225936				0.00112673	0.00081561	0.00050712	0.00051199	0.00056811	0.00049597	0.00040749	0.00062738	0.00059093	0.00052634	0.00067157	0.00066696	0.00070432	0.0005912			0.00261144	0.00236191	0.00214546	0.00177871	0.00162433	0.00148196	0.0016332	0.00143851	0.00140705	0.00146649
							0.0427775	0.00716092	0.0342337	0.0335103			0.00323184	0.00344609	0.00152217	0.0205055			0.00112673	0.00226006				0.00112753	0.00082059	0.00050989	0.00051206	0.00056832	0.00049731	0.00040834	0.00062803	0.00060647	0.0005332	0.0006722	0.0006708	0.00071347	0.00060033			0.00262524	0.00236872	0.00214826	0.00180679	0.00163477	0.00149151	0.00164986	0.00144123	0.00141001	0.00147054
							0.0427775	0.00716092	0.0342337	0.0335103			0.00450613	0.00363825	0.00463451	0.0192647			0.00112753	0.00226716				0.00113613	0.00082853	0.00051015	0.00051382	0.00057058	0.00050339	0.00041089	0.00062913	0.00061455	0.00053533	0.00067737	0.0006716	0.00071529	0.00060181			0.00262599	0.00237211	0.00214989	0.00181463	0.00163653	0.00150076	0.00165381	0.00145125	0.00142441	0.00148148
							0.0427775	0.00716092	0.0335103	0.0335103			0.00332864	0.00185383	0.00211284	0.0216127			0.00113613	0.00226716				0.00114203	0.00083397	0.00051338	0.00051416	0.00057256	0.00051502	0.00041316	0.00063377	0.00061508	0.00054094	0.0006779	0.00067372	0.00071908	0.0006081			0.00263297	0.00237787	0.00215301	0.0018268	0.00163666	0.00151118	0.00165885	0.00146724	0.00142927	0.00150716
							0.0427775	0.00716092	0.0335103	0.0335103			0.00177985	0.00231388	0.00435591	0.0164985			0.00114203	0.00227952				0.00114556	0.00083496	0.00051451	0.00051429	0.0005836	0.0005162	0.00041358	0.00063985	0.00061567	0.00054107	0.00068242	0.000675	0.00071959	0.00061516			0.00263865	0.00237946	0.00215726	0.00183063	0.00163848	0.00152686	0.00166205	0.00147899	0.00143432	0.00150907
							0.0427775	0.00716092	0.0335103	0.0335103			0.00330591	0.0051518	0.00328596	0.0137079			0.00114556	0.00229342				0.00114677	0.00083548	0.0005172	0.00051555	0.00058598	0.00051668	0.0004139	0.00064489	0.00062388	0.00054274	0.0006875	0.00067644	0.00072064	0.00061633			0.0026492	0.00238089	0.00215851	0.00183387	0.00164036	0.0015303	0.00167284	0.00148439	0.00144124	0.00151269
							0.0427775	0.00716092	0.0335103	0.0335103			0.00238909	0.00436203	0.00422548	0.0134036			0.00114677	0.00229342				0.00114693	0.00083674	0.00052123	0.0005235	0.00058972	0.00051957	0.00041539	0.00064512	0.00062423	0.00054349	0.00069119	0.00067904	0.00072667	0.00062524			0.00265588	0.00238548	0.00216275	0.00183467	0.00164491	0.00154347	0.00168899	0.00149012	0.0014416	0.00151382
							0.0427775	0.00716092	0.0335103	0.0335103			0.00261839	0.00484155	0.00625191	0.0253976			0.00114693	0.00229656				0.00114778	0.00083752	0.00052249	0.00052687	0.00059236	0.00052092	0.00042486	0.0006494	0.00062878	0.00054857	0.00070191	0.00070051	0.00073552	0.00063349			0.00266468	0.00239238	0.00217298	0.00184388	0.00164767	0.0015443	0.00170074	0.00149467	0.0014448	0.00151446
							0.0427775	0.00716092	0.0335103	0.0335103			0.00572117	0.00396074	0.00331716	0.0102538			0.00114778	0.00230138				0.00116326	0.00084984	0.00053972	0.00052902	0.0005929	0.00052136	0.00042997	0.0006503	0.00063053	0.00055292	0.00070483	0.00070625	0.00074893	0.00063357			0.0026657	0.00240992	0.00217522	0.00185948	0.00165196	0.00154548	0.00170418	0.00150716	0.00147894	0.00152025
							0.0427775	0.00716092	0.0335103	0.0335103			0.00135935	0.00580405	0.00203152	0.00996921			0.00116326	0.00230138				0.00116788	0.00085506	0.00054259	0.00053393	0.00059621	0.00052146	0.00043195	0.00065536	0.000632	0.00055377	0.00070552	0.00071093	0.00075016	0.00063812			0.0026725	0.0024187	0.00218125	0.00185973	0.00165529	0.00155673	0.00172414	0.00151198	0.0014909	0.00153362
							0.0427775	0.00716092	0.0335103	0.0335103			0.00310925	0.00492847	0.00290691	0.0216378			0.00116788	0.00233129				0.0011771	0.0008552	0.00054266	0.00053636	0.00059665	0.00052216	0.00043307	0.0006576	0.00063281	0.00055572	0.00072322	0.00071189	0.00075204	0.0006419			0.00268045	0.00242259	0.00218322	0.00187395	0.00166537	0.00157063	0.00172593	0.00151501	0.0015084	0.00154393
							0.0427195	0.00716092	0.0335103	0.0335103			0.00563385	0.00272362	0.00219984	0.0210375			0.0011771	0.00233129				0.0011958	0.00085542	0.00054273	0.00053736	0.00059858	0.00052303	0.00043448	0.00066112	0.00063973	0.00055702	0.00073079	0.00071287	0.0007542	0.0006427			0.00269416	0.00244892	0.0021857	0.00188803	0.00166647	0.00157142	0.00172971	0.00152111	0.00151026	0.00156075
							0.0427195	0.00716092	0.0335103	0.0335103			0.00192303	0.00243008	0.00622433	0.0236992			0.0011958	0.00233627				0.00120289	0.00085799	0.00054392	0.00053754	0.00059924	0.00052476	0.00044115	0.00066213	0.00064495	0.00056944	0.00073869	0.00071674	0.00075565	0.00064712			0.00269841	0.0024672	0.00218922	0.00189284	0.00167377	0.00157243	0.00173622	0.00152381	0.0015286	0.0015639
							0.0427195	0.00716092	0.0335103	0.0335103			0.00319667	0.00357339	0.0020391	0.0121119			0.00120289	0.00234928				0.00120844	0.00085953	0.00054869	0.00054122	0.00060261	0.00052646	0.00044318	0.00066434	0.00064654	0.00056945	0.00074014	0.00072812	0.00076847	0.00065652			0.0027011	0.00247078	0.00218992	0.0018941	0.00167436	0.00158083	0.00175791	0.00153092	0.00153061	0.00156603
							0.0427195	0.00716092	0.0335103	0.0335103			0.0022989	0.00388429	0.00442565	0.00923131			0.00120844	0.00234928				0.00122048	0.0008695	0.00055338	0.00054389	0.00060397	0.00053346	0.0004458	0.00067046	0.0006471	0.00057706	0.00074849	0.00072918	0.00077387	0.00066117			0.00270972	0.00247421	0.00221046	0.00190337	0.00167957	0.00159045	0.00176722	0.00153845	0.00153988	0.00156919
							0.0427195	0.00716092	0.0335103	0.0335103			0.00599599	0.0010796	0.00473838	0.0023892			0.00122048	0.00236082				0.00122553	0.00087117	0.00055653	0.00054389	0.00060413	0.00053555	0.00044775	0.00067062	0.00065696	0.00057817	0.00074892	0.00072952	0.00077409	0.00067372			0.00271216	0.00249201	0.00222417	0.00192267	0.00168015	0.00159147	0.00177492	0.0015421	0.00154393	0.00157309
							0.0427195	0.00716092	0.0335103	0.0335103			0.00344935	0.00234768	0.00260634	0.00262707			0.00122553	0.00237759				0.00123868	0.00087329	0.00055779	0.00054389	0.00060528	0.00053754	0.00045298	0.00067115	0.00066287	0.00058195	0.00074893	0.00073974	0.00079809	0.00067965			0.00271282	0.00249831	0.00224418	0.00192341	0.00168529	0.00159277	0.00177818	0.00158155	0.00155413	0.00157931
							0.0406379	0.00716092	0.0335103	0.0335103			0.00389596	0.00559336	0.00300905	0.0142719			0.00123868	0.00239694				0.00124709	0.0008756	0.00055784	0.00054551	0.00060593	0.00053771	0.00045782	0.00067392	0.00066498	0.00058397	0.00075002	0.00074144	0.0007993	0.00068026			0.00272643	0.00251047	0.00224718	0.0019321	0.00169048	0.00160789	0.00179389	0.00158403	0.00156591	0.0015817
							0.0406379	0.00716092	0.0335103	0.0335103			0.00599126	0.00130096	0.00248225	0.0175091			0.00124709	0.00242065				0.00124987	0.00088879	0.00055989	0.00054882	0.00060595	0.00053905	0.0004735	0.00068479	0.00066673	0.00058967	0.00075846	0.00074785	0.00080832	0.00068515			0.00273469	0.00252335	0.0022482	0.00193733	0.00169377	0.00162153	0.00180257	0.00160308	0.00157615	0.00158327
							0.0406379	0.00716092	0.0335103	0.0335103			0.001424	0.00283525	0.00358424	0.0192565			0.00124987	0.00242349				0.00125304	0.00089472	0.00056055	0.00054882	0.00060831	0.00054014	0.00048477	0.00069435	0.00067322	0.00059078	0.00076443	0.00074872	0.000824	0.00069881			0.00275024	0.00252501	0.00225771	0.0019412	0.00169479	0.0016224	0.00180975	0.00160413	0.00158848	0.00159175
							0.0406379	0.00675759	0.0335103	0.0335103			0.00193532	0.00511651	0.00411605	0.00458949			0.00125304	0.00242698				0.00125461	0.00090584	0.00056183	0.00055567	0.00060872	0.00054795	0.00048503	0.0006953	0.00067546	0.00060212	0.00078039	0.00075616	0.0008325	0.00069909			0.0027551	0.00254122	0.00225819	0.00194564	0.0016983	0.00163848	0.00181526	0.00160524	0.00159568	0.00159371
							0.0406379	0.00675759	0.0335103	0.0335103			0.00128178	0.00168908	0.00166244	0.0166405			0.00125461	0.00242731				0.00125909	0.00090946	0.00056319	0.00055832	0.00061005	0.00055995	0.00048897	0.00069628	0.00067612	0.00060584	0.00078578	0.00076381	0.00084514	0.00070563			0.00275561	0.00254292	0.0022707	0.00195199	0.00169991	0.00164133	0.00182167	0.00160535	0.00160285	0.00159662
							0.0406379	0.00675759	0.0335103	0.0335103			0.0052085	0.00394518	0.00438325	0.0138486			0.00125909	0.00242731				0.00126626	0.00091151	0.00057519	0.00056194	0.00061008	0.00056654	0.00049356	0.00070191	0.00068146	0.0006065	0.00078635	0.00076631	0.00085633	0.00071115			0.00276552	0.00254713	0.00227389	0.00195713	0.00170913	0.00169823	0.00183279	0.00162744	0.0016042	0.00161419
							0.0406379	0.00675759	0.0335103	0.0335103			0.00659382	0.00248022	0.00264388	0.0154326			0.00126626	0.0024323				0.00127631	0.00091297	0.00057875	0.00056208	0.0006111	0.00058145	0.00049939	0.00070263	0.00069113	0.00060724	0.00078779	0.00077159	0.00087501	0.00071603			0.00276934	0.00256145	0.00227698	0.00195724	0.00172113	0.00170083	0.00185348	0.00163007	0.00161924	0.00163325
							0.0406379	0.00675759	0.0335103	0.0335103			0.0044074	0.00512284	0.004943	0.0156393			0.00126626	0.00244094				0.00127635	0.00091431	0.00058119	0.00056248	0.00061582	0.00058793	0.0005042	0.00070306	0.00069282	0.00061281	0.00079769	0.00078568	0.00087567	0.00071765			0.00277186	0.00256315	0.00228121	0.00195779	0.00172127	0.00170266	0.00185973	0.00163465	0.00163928	0.00163752
							0.0366168	0.00675759	0.0335103	0.0335103			0.00289936	0.00320481	0.00362953	0.0139192			0.00127631	0.00244989				0.00127724	0.0009147	0.00058422	0.00056401	0.00061837	0.0005883	0.00051264	0.00070779	0.00069354	0.00061331	0.00080089	0.00078572	0.00088123	0.00071853			0.00277363	0.00257372	0.00228199	0.00197428	0.00173585	0.00170342	0.00187698	0.00163943	0.00163967	0.00164654
							0.0366168	0.00675759	0.0335103	0.0335103			0.00065402	0.00387803	0.00304543	0.0215909			0.00127635	0.00245179				0.00127968	0.00092444	0.00058542	0.00056758	0.00062106	0.00059059	0.00051338	0.00070801	0.00069518	0.00061485	0.0008014	0.0007859	0.00088571	0.00074024			0.00278671	0.00257818	0.00228665	0.0019809	0.00173596	0.00170517	0.00188812	0.00164158	0.00166245	0.00164931
							0.0366168	0.00675759	0.0335103	0.0335103			0.00255694	0.00186614	0.00403993	0.00328008			0.00127724	0.00245603				0.00127988	0.00092949	0.00058606	0.00056896	0.00062184	0.00060147	0.00051788	0.00070932	0.00069627	0.00061599	0.00080198	0.00079226	0.00088621	0.00074432			0.00279082	0.00258126	0.00229342	0.00198385	0.00173669	0.00170939	0.00188958	0.00164164	0.00167212	0.00165429
							0.0366168	0.00675759	0.0335103	0.0335103			0.00534435	0.00200088	0.0055507	0.0089675			0.00127968	0.00247838				0.00128516	0.00093149	0.00058956	0.0005696	0.00062568	0.00060643	0.00052396	0.00071061	0.00070185	0.00062031	0.00080208	0.00079298	0.00088872	0.00075009			0.00279532	0.0025973	0.00230066	0.0019895	0.00174751	0.00171507	0.00191587	0.0016422	0.00168218	0.00167063
							0.0366168	0.00675759	0.0335103	0.0335103			0.00491817	0.00260874	0.00465064	0.0100445			0.00127988	0.00249357				0.0012858	0.0009318	0.00059059	0.0005697	0.00062903	0.00060647	0.00052705	0.00071061	0.00070491	0.00063007	0.00080269	0.00079457	0.00090162	0.00075928			0.00283096	0.00260447	0.00230564	0.00200318	0.00175126	0.00172278	0.00191983	0.00165381	0.00168883	0.00169543
							0.0366168	0.00675759	0.0335103	0.0335103			0.00405832	0.00202314	0.00233145	0.00198007			0.00128516	0.0025173				0.00129172	0.00093312	0.00059972	0.00057179	0.00063371	0.00060807	0.0005349	0.00071177	0.00070892	0.0006372	0.00080753	0.0008034	0.00091375	0.00077115			0.00283764	0.0026096	0.00230675	0.00200507	0.00175536	0.00172904	0.00192635	0.00165822	0.00168968	0.00169696
							0.0366168	0.00675759	0.0335103	0.0335103			0.00468323	0.00407614	0.00247247	0.0120353			0.0012858	0.0025173				0.00129372	0.00093996	0.00060084	0.00057198	0.00063431	0.00060807	0.00053636	0.0007158	0.00071283	0.00064008	0.00081009	0.00080344	0.00092645	0.00077989			0.00284023	0.00264205	0.00232223	0.00200971	0.00176161	0.00173098	0.00193138	0.00167183	0.00170431	0.00169868
							0.0366168		0.0335103	0.0335103			0.00475668	0.00376823	0.00386175	0.0230742			0.00129172	0.00252335				0.00130576	0.00095279	0.00060192	0.00058569	0.00063529	0.00061195	0.00053937	0.0007158	0.00072182	0.00064484	0.00081125	0.00080371	0.00093089	0.00078009			0.00284381	0.00265588	0.00233034	0.0020333	0.00176185	0.00175436	0.00193154	0.00167772	0.00173055	0.00170431
							0.0366168		0.0335103	0.0335103			0.0030667	0.00451186	0.00197507	0.00448195			0.00129372	0.00252335				0.00131512	0.00095612	0.00060651	0.00058574	0.00063593	0.00061902	0.00054277	0.00072158	0.00072806	0.00064563	0.00081608	0.00081342	0.00093244	0.00079461			0.00285923	0.00265731	0.00233125	0.00203584	0.0017625	0.00175879	0.00196369	0.00167922	0.00174703	0.00170783
							0.0366168		0.0335103	0.0335103			0.00381981	0.00663999	0.00337117	0.00479603			0.00130576	0.00254292				0.00131919	0.00095774	0.0006178	0.00058594	0.00063637	0.00062061	0.00054348	0.00072169	0.0007304	0.00064783	0.00081797	0.00082717	0.00093514	0.00081406			0.0028845	0.002671	0.00233946	0.0020502	0.00176298	0.00176185	0.00197564	0.00168003	0.00175436	0.00173789
							0.0342732		0.0335103	0.0335103			0.00297833	0.00408044	0.00235456	0.014146			0.00131512	0.00254426				0.00133103	0.00095929	0.00062892	0.00059084	0.00063841	0.00062254	0.00054688	0.00072558	0.00073724	0.00066255	0.000831	0.00083311	0.00095988	0.00082143			0.00289177	0.00267681	0.00234192	0.00205779	0.00176845	0.00176732	0.00198576	0.00169472	0.00178141	0.00174015
							0.0342732		0.0335103	0.0335103			0.00401761	0.00377844	0.00220403	0.0184127			0.00131919	0.00254453				0.00133489	0.00096145	0.00063119	0.0005943	0.00064131	0.00062278	0.00054876	0.00072699	0.00073986	0.00066599	0.00083509	0.00083637	0.0009661	0.00082407			0.0028976	0.00268828	0.00234572	0.00206095	0.00176867	0.00177951	0.00199014	0.00169589	0.00178188	0.00175195
							0.0342732		0.0335103	0.0335103			0.00416291	0.00423956	0.00342142	0.00085822			0.00133103	0.00256347				0.00134048	0.00096392	0.00063245	0.00059682	0.00064171	0.00062743	0.00054991	0.0007295	0.0007448	0.00067454	0.00084115	0.0008369	0.00096665	0.00082572			0.00289959	0.00269344	0.00234777	0.00206204	0.00177859	0.00181908	0.0019953	0.00169899	0.00178756	0.001781
							0.0342732		0.0335103	0.0335103			0.0064351	0.00603798	0.00351004	0.00520424			0.00133489	0.00257189				0.00134901	0.00097487	0.00063296	0.00060109	0.00064264	0.00062803	0.00055289	0.00073213	0.00074925	0.00068894	0.00084316	0.00084007	0.00096684	0.0008465			0.00291736	0.00270342	0.00235953	0.0020624	0.00178044	0.0018411	0.00200191	0.00170213	0.00178852	0.00178816
							0.0342732		0.0335103	0.0335103			0.00499756	0.00512559	0.002329	0.0107233			0.00134048	0.00261144				0.00135038	0.00098057	0.00064451	0.00060407	0.00064406	0.00063382	0.00055556	0.00073673	0.00075037	0.00069109	0.00084342	0.0008471	0.00097578	0.00084953			0.00292549	0.00271855	0.00236082	0.00206262	0.0017825	0.00184471	0.00202398	0.00170485	0.00179904	0.00179481
							0.0342732		0.0335103	0.0335103			0.00236154	0.00422381	0.00383186	0.0146835			0.00134901	0.00262524				0.00135539	0.00098365	0.00064724	0.00060728	0.00064518	0.0006378	0.00055655	0.00073716	0.00075041	0.00069242	0.00084476	0.00085895	0.00097609	0.00087145			0.00292818	0.00272968	0.0023638	0.00206649	0.00178682	0.00185087	0.00204517	0.0017148	0.00180694	0.00180243
							0.0342732		0.0335103	0.0335103			0.0023658	0.00306586	0.00421034	0.0116337			0.00135038	0.00262599				0.00135656	0.00098725	0.00064727	0.00060853	0.00065257	0.00063937	0.00057919	0.00073834	0.0007538	0.00069388	0.00084706	0.00086174	0.00097972	0.0008862			0.00293101	0.00273674	0.00237965	0.00207029	0.001818	0.00185187	0.00204831	0.00172139	0.00182244	0.00181246
							0.0342732		0.0335103	0.0335103			0.00442482	0.00335732	0.00324577	0.00531182			0.00135539	0.00263297				0.00136339	0.00099605	0.00065572	0.00061269	0.00065798	0.00064248	0.00058267	0.00073886	0.00075742	0.00070738	0.00084915	0.00086206	0.00098189	0.00091002			0.00293195	0.00273959	0.00238546	0.00207254	0.0018212	0.00186344	0.00204936	0.0017264	0.00182303	0.00181717
							0.0342732		0.0335103	0.0335103			0.00297736	0.00330316	0.00463444	0.0202959			0.00135656	0.00263297				0.00137637	0.00100583	0.00065594	0.00062858	0.00065975	0.00064308	0.00058445	0.00074559	0.00076504	0.00071043	0.00086322	0.00086794	0.00101836	0.00092169			0.00293631	0.00273972	0.00238749	0.00207372	0.00183181	0.00187341	0.00208225	0.00174029	0.00182978	0.00182498
							0.0342732		0.0335103	0.0335103			0.00301681	0.00337413	0.00435379	0.00363439			0.00136339	0.00263865				0.00138052	0.00100826	0.00066484	0.00063441	0.00066469	0.00064415	0.00058953	0.0007479	0.00077308	0.00072363	0.00086489	0.00087145	0.00102222	0.00092331			0.00296853	0.00274282	0.00239372	0.00208284	0.00185342	0.00187508	0.0020854	0.00174239	0.00183308	0.00182526
							0.0342732		0.0335103	0.0335103			0.00332582	0.0043141	0.00422811	0.00479489			0.00137637	0.0026492				0.00138082	0.00100918	0.0006696	0.00063727	0.00066501	0.00064427	0.0005933	0.00074872	0.00077638	0.00072366	0.00087336	0.00087683	0.00103799	0.00092407			0.00297414	0.00279983	0.00239402	0.0020829	0.00185725	0.00189244	0.00209262	0.00174461	0.00185899	0.0018285
							0.0342732		0.0335103	0.0335103			0.00173605	0.0157698	0.00554913	0.0147377			0.00138052	0.00265588				0.00138112	0.00101167	0.00067013	0.00064266	0.00066949	0.00064513	0.00059381	0.00074997	0.00077744	0.00073046	0.000875	0.00088069	0.00103961	0.00093847			0.00298124	0.00281115	0.00242064	0.00208354	0.00186158	0.00190208	0.00209716	0.00175736	0.00189976	0.00183453
							0.0342732		0.0335103	0.0335103			0.00417575	0.00961757	0.00345549	0.0133706			0.00138082	0.00266468				0.00139988	0.00102056	0.00067574	0.00064632	0.0006696	0.00065673	0.000596	0.00075342	0.0007888	0.00073142	0.00088571	0.00088112	0.00105478	0.00096048			0.00299157	0.00281182	0.00242113	0.00208923	0.00186626	0.00190969	0.00211114	0.00176755	0.0019109	0.00186231
							0.0342732		0.0335103	0.0335103			0.0034212	0.00635847	0.00283468	0.00552413			0.00138112	0.0026657				0.00140184	0.00102489	0.00067955	0.00065122	0.00067299	0.00065736	0.0006028	0.0007631	0.00079002	0.0007344	0.00088805	0.00089719	0.00107526	0.00097128			0.00299767	0.00281413	0.00242349	0.00210067	0.00186693	0.00191031	0.00211785	0.00176833	0.00191577	0.00189393
							0.0342732		0.0335103	0.0335103			0.00446466	0.00297462	0.00581597	0.0059012			0.00139988	0.0026725				0.00140188	0.00102686	0.0006804	0.00065253	0.00067306	0.00065919	0.00060296	0.00076358	0.00079191	0.0007417	0.00088875	0.00090326	0.00107904	0.0009827			0.00301158	0.00283078	0.00242731	0.00210748	0.00187546	0.00191749	0.00212354	0.0017738	0.00192338	0.00190575
							0.0342732		0.0335103	0.0335103			0.00315531	0.0212839	0.00238985	0.0198607			0.00140184	0.00268045				0.00140312	0.00103035	0.00068046	0.00066527	0.00067491	0.00066068	0.00060513	0.00076423	0.00079595	0.00074333	0.00088918	0.00092308	0.00109042	0.00099752			0.00301427	0.00284993	0.00242941	0.00210944	0.00187913	0.00192335	0.00213331	0.00179308	0.00193457	0.00191587
							0.0342732		0.0335103	0.0335103			0.00422827	0.0184283	0.00374546	0.0100545			0.00140188	0.00269416				0.00140722	0.00103099	0.00068225	0.00066979	0.0006783	0.00067228	0.00061125	0.00077198	0.00079679	0.0007698	0.00088949	0.00093828	0.00110138	0.00100628			0.00301513	0.00285826	0.00243548	0.00211746	0.0018826	0.00192837	0.00214239	0.00179881	0.00193665	0.00191828
							0.0342732		0.0335103	0.0335103			0.00124049	0.0162496	0.00265489	0.015062			0.00140312	0.00269841				0.00140958	0.00103599	0.00068484	0.00067315	0.00068137	0.0006793	0.00061464	0.00077301	0.00080558	0.00078096	0.00089192	0.00094595	0.00111309	0.00100853			0.00302031	0.00286133	0.00244384	0.00211818	0.00189387	0.00193134	0.00214812	0.00180055	0.00194044	0.00192362
							0.0342732		0.0335103	0.0335103			0.00324567	0.00790735	0.00255262	0.0125003			0.00140722	0.0027011				0.00141316	0.00104829	0.00068608	0.00067478	0.00068275	0.00068077	0.00061842	0.00077363	0.00081259	0.00078654	0.00090143	0.00095063	0.00111894	0.00100911			0.00302079	0.00286172	0.00245067	0.00212085	0.00189495	0.00193672	0.00216879	0.00182939	0.00195038	0.00193197
							0.0342732		0.0335103	0.0335103			0.00120722	0.0123138	0.00348402	0.0108068			0.00140958	0.0027011				0.00141675	0.0010647	0.0006862	0.00067513	0.00068522	0.00068189	0.00062717	0.00077402	0.00082126	0.00078998	0.00091343	0.00096316	0.00112147	0.00101259			0.00304271	0.0028665	0.00245179	0.00212333	0.00190735	0.00194107	0.00218248	0.00183787	0.00196312	0.00195044
							0.0335103		0.0335103	0.0335103			0.00321074	0.0101039	0.00242926	0.0153031			0.00141316	0.00270972				0.00142225	0.00107209	0.00068757	0.00067632	0.00068562	0.00068402	0.00063851	0.00077892	0.00082393	0.00079081	0.00091452	0.00096707	0.00113984	0.00102373			0.00304906	0.00288737	0.00245439	0.00212956	0.00190991	0.00194273	0.00219011	0.00184247	0.00196668	0.00195484
							0.0335103		0.0335103	0.0335103			0.00424735	0.00607692	0.00219211	0.0249728			0.00141675	0.00271216				0.0014244	0.00109064	0.00069558	0.00068133	0.00069304	0.0006862	0.00065107	0.00077932	0.00082562	0.0007946	0.00091857	0.00098201	0.00114484	0.00103661			0.00305648	0.00289839	0.00246541	0.00213721	0.00191491	0.00197502	0.00219077	0.00186349	0.00197098	0.0019611
							0.0335103		0.0335103	0.0335103			0.00483223	0.00644816	0.00367754	0.0166096			0.00142225	0.00271282				0.00143665	0.00109351	0.00070925	0.00068159	0.00069499	0.00068642	0.0006516	0.00078204	0.0008318	0.00080341	0.00092057	0.00098663	0.00114946	0.0010429			0.00306767	0.002905	0.00246813	0.00214442	0.0019151	0.00200094	0.00219209	0.00187021	0.00199253	0.00196653
							0.0335103		0.0335103	0.0335103			0.00146494	0.00306014	0.00332302	0.0154367			0.0014244	0.00272643				0.00143806	0.00109981	0.00071401	0.00068221	0.00070219	0.00068642	0.00065362	0.00078413	0.00083853	0.00080419	0.00092185	0.00099211	0.00116151	0.00106023			0.00307122	0.00290538	0.00247183	0.00215214	0.00191918	0.00200467	0.00219688	0.00187311	0.00200825	0.0019683
							0.0335103		0.0335103	0.0335103			0.00626334	0.0134423	0.00081677	0.024304			0.00143665	0.00273469				0.00143833	0.00110057	0.00071736	0.00068474	0.0007111	0.0006867	0.00065836	0.00078947	0.00084005	0.0008054	0.00092332	0.00099522	0.00116464	0.00106868			0.00307346	0.00290556	0.00247245	0.00216247	0.0019233	0.00200571	0.00220534	0.00188998	0.00200834	0.00198012
							0.0335103		0.0335103	0.0335103			0.00474204	0.0177188	0.00216758	0.00369413			0.00143806	0.00275024				0.00144728	0.0011008	0.00072053	0.0006852	0.00071826	0.0006925	0.0006593	0.00079156	0.00084501	0.00081276	0.00092645	0.0010116	0.00116494	0.00109392			0.00307716	0.00293243	0.0024746	0.00216577	0.00192486	0.00200593	0.00221046	0.00189645	0.00200905	0.00198147
							0.0335103		0.0335103	0.0335103			0.00079958	0.0189796	0.0023338	0.0160179			0.00143833	0.0027551				0.00144759	0.00111016	0.00072466	0.00069077	0.00072283	0.00069538	0.00066667	0.00079972	0.00085529	0.00081963	0.00092763	0.00101286	0.00122741	0.00110287			0.00308081	0.0029335	0.00248418	0.00217523	0.0019249	0.00201198	0.00221441	0.0018985	0.00202485	0.00198542
							0.0335103		0.0335103	0.0335103			0.00548543	0.00572096	0.00412566	0.0136446			0.00144728	0.00275561				0.00145553	0.00111751	0.00072862	0.00069376	0.00072711	0.00070033	0.00067043	0.00080158	0.00085607	0.00085735	0.00092775	0.00101895	0.00123391	0.00110378			0.00308098	0.00293437	0.00248888	0.00218761	0.00192544	0.00201601	0.00221979	0.00190405	0.00203278	0.00199273
							0.0335103		0.0335103	0.0335103			0.00222285	0.00596895	0.00123637	0.0166479			0.00144759	0.00276552				0.00147047	0.00112245	0.00072987	0.00069683	0.0007302	0.00070292	0.00067382	0.00080253	0.00086158	0.0008609	0.00093439	0.00101914	0.00123627	0.00112613			0.00309646	0.00293566	0.00249201	0.00219298	0.00192854	0.00202398	0.00221979	0.00192278	0.002033	0.00199669
							0.0335103		0.0335103	0.0335103			0.00446526	0.0108671	0.00345432	0.0159789			0.00145553	0.00276934				0.00147873	0.00112803	0.00073332	0.00069735	0.00073243	0.00071249	0.00067761	0.00080348	0.00086654	0.00086453	0.00093686	0.00102208	0.00124457	0.00113849			0.00309705	0.0029366	0.00249264	0.00220504	0.00193501	0.00203408	0.00223792	0.00192435	0.0020339	0.00200187
							0.0335103		0.0335103	0.0335103			0.00168988	0.0134168	0.0014077	0.0158509			0.00147047	0.00276934				0.00148363	0.00113036	0.00073564	0.00069814	0.00073394	0.00071381	0.00067989	0.00080558	0.00086877	0.00087778	0.00094196	0.00102493	0.00127542	0.00113984			0.00310365	0.00293675	0.00249348	0.00220638	0.00193554	0.0020614	0.00224848	0.0019249	0.00203813	0.00200845
							0.0335103		0.0335103	0.0335103			0.00463415	0.0128908	0.0032808	0.00369818			0.00147873	0.00277186				0.00149217	0.00113125	0.00074713	0.00070123	0.00073716	0.00071881	0.00068928	0.00080906	0.00087089	0.00087965	0.00094221	0.00103166	0.0012768	0.00115331			0.0031038	0.00293711	0.00249507	0.00220953	0.00193675	0.0020651	0.00225452	0.00192627	0.00205257	0.00202547
							0.0335103		0.0335103	0.0335103			0.00505785	0.0111783	0.00409839	0.0220249			0.00148363	0.00277363				0.00149593	0.00113288	0.00076963	0.00070529	0.00073944	0.00071919	0.00069029	0.00081134	0.0008915	0.00088521	0.00095201	0.00104598	0.00128501	0.0011538			0.00310612	0.00295752	0.00249831	0.00221529	0.00193963	0.00206686	0.0022611	0.00192699	0.00206619	0.00202779
							0.0335103		0.0335103	0.0335103			0.00139711	0.0190786	0.00442428	0.0135268			0.00149217	0.00278671				0.00151582	0.00113418	0.00077423	0.00070573	0.00073986	0.00072055	0.00070181	0.00081715	0.00089376	0.00089876	0.00095382	0.00104786	0.00128508	0.00115397			0.00311299	0.00297953	0.00249845	0.00222301	0.00194712	0.00207007	0.0022712	0.0019412	0.00207499	0.00202907
							0.0335103		0.0335103	0.0335103			0.00255861	0.00638138	0.00531731	0.00455596			0.00149593	0.00279082				0.00152093	0.00114338	0.00079283	0.00070808	0.00074117	0.00072292	0.00070651	0.00081963	0.00089688	0.00090067	0.00097115	0.0010536	0.00128546	0.00116011			0.00311526	0.00298124	0.00250538	0.00222913	0.0019646	0.00207029	0.00227312	0.00195048	0.00207791	0.00203408
							0.0335103		0.0335103	0.0335103			0.00506244	0.014734	0.00115532	0.0194968			0.00151582	0.00279532				0.00152467	0.00114656	0.00080228	0.00071034	0.00074491	0.00072834	0.00071152	0.00082215	0.00089831	0.00090086	0.00097438	0.00105639	0.00128739	0.00116151			0.00312853	0.00299927	0.0025173	0.0022328	0.00198525	0.00208252	0.00227581	0.00195946	0.00208927	0.00204245
							0.0335103		0.0335103	0.0335103			0.0018869	0.0103018	0.00140459	0.0131846			0.00152093	0.00283096				0.00152751	0.00115559	0.00080548	0.00071581	0.00075486	0.00073281	0.00072365	0.00082537	0.00090051	0.00090303	0.00097879	0.00108002	0.00134918	0.00116288			0.00313714	0.00300552	0.00251792	0.00223479	0.00200226	0.00210522	0.00227861	0.00196469	0.00208978	0.00205567
							0.0335103		0.0335103	0.0335103			0.00310422	0.00481169	0.0023704	0.0180528			0.00152467	0.00283764				0.00153511	0.00115627	0.00081012	0.00071805	0.00075776	0.00073915	0.00072602	0.00083426	0.00090219	0.00090315	0.00098347	0.00108592	0.00135257	0.00117141			0.00315597	0.00301644	0.00253691	0.00225078	0.0020089	0.00210588	0.00228269	0.00197443	0.00209236	0.00205909
							0.0335103		0.0335103	0.0335103			0.00317881	0.0179706	0.00412882	0.00467993			0.00152751	0.00284023				0.00153514	0.00115709	0.00081729	0.00072085	0.00075921	0.00074054	0.00073303	0.00083644	0.00090261	0.00090926	0.00099409	0.00110401	0.0013619	0.00122819			0.00316094	0.00302031	0.00254453	0.00225936	0.00201336	0.00211346	0.00228492	0.00199002	0.00209268	0.00206957
							0.0335103		0.0335103	0.0335103			0.00206521	0.00454478	0.00183129	0.0133001			0.00153511	0.00284381				0.00154374	0.00116335	0.00081732	0.0007225	0.00075989	0.00074187	0.00073841	0.00083697	0.00090712	0.00091838	0.00099522	0.00110669	0.00137607	0.00123633			0.00316921	0.00302279	0.00254666	0.00226353	0.00201657	0.00212463	0.00228959	0.00200102	0.00210062	0.00207145
							0.0335103		0.0335103	0.0335103			0.00616443	0.00518674	0.00260384	0.00592144			0.00153514	0.00285923				0.00154519	0.00117036	0.00082229	0.00072568	0.00077624	0.00074289	0.00073841	0.00083966	0.00090882	0.00092281	0.00100052	0.00110729	0.00138302	0.0012406			0.00317163	0.0030271	0.00254713	0.0022643	0.00202985	0.00213695	0.00229029	0.00200164	0.00214378	0.00208821
							0.0335103		0.0335103	0.0335103			0.00423168	0.00525728	0.00241689	0.00686582			0.00154374	0.0028845				0.00156039	0.00117516	0.00083847	0.00073244	0.00078042	0.00074493	0.00073841	0.00084656	0.0009162	0.00092672	0.00100271	0.0011089	0.00139063	0.00124118			0.00317447	0.00302719	0.00254776	0.00227174	0.00203252	0.00214565	0.00230718	0.00201004	0.00215844	0.00209001
							0.0335103		0.0335103	0.0335103			0.00377996	0.0065184	0.0025028	0.0127333			0.00154519	0.00289177				0.00156674	0.00118194	0.00084047	0.00073674	0.00078448	0.00074601	0.00073915	0.00085341	0.00091752	0.00092757	0.00100741	0.00112862	0.00140533	0.00127409			0.00318546	0.00305291	0.00255047	0.00227247	0.00203989	0.00215463	0.00231117	0.00201346	0.00216868	0.00209501
							0.0335103		0.0335103	0.0335103			0.00355656	0.0147218	0.0024429	0.0158031			0.00156039	0.0028976				0.0015747	0.00119335	0.00085219	0.00074997	0.00078553	0.0007481	0.00074027	0.00085712	0.00092312	0.00094542	0.00101516	0.00113664	0.00141043	0.00127925			0.00322417	0.00305648	0.00256018	0.00227581	0.00204142	0.00215823	0.00232095	0.00202053	0.00217123	0.00210732
							0.0335103		0.0335103	0.0335103			0.00523341	0.0168657	0.00428657	0.0185872			0.00156674	0.00289959				0.0015757	0.00119712	0.00085235	0.0007578	0.00078615	0.00075593	0.00074108	0.0008579	0.00092603	0.00094963	0.00102148	0.00114339	0.00141741	0.00128019			0.00322711	0.00306129	0.00256033	0.00227886	0.00205829	0.00216876	0.00232592	0.00203438	0.00217278	0.00218841
							0.0335103		0.0335103	0.0335103			0.00433789	0.0201949	0.00246742	0.025516			0.0015747	0.00291736				0.00158245	0.00119766	0.00085576	0.00075989	0.00079225	0.00076556	0.00074108	0.00086495	0.00092775	0.00095391	0.00102251	0.00118414	0.00143165	0.00128943			0.0032363	0.00307167	0.00257977	0.00230907	0.00205917	0.00216879	0.00233297	0.00203576	0.00218096	0.00219045
							0.0335103		0.0335103	0.0335103			0.00464046	0.0154407	0.00333037	0.0180837			0.0015757	0.00292549				0.0015826	0.00119989	0.00086058	0.00077703	0.00079755	0.00076813	0.00074108	0.00086756	0.00093111	0.00096707	0.00102954	0.00118597	0.00143551	0.00130384			0.00323709	0.00307295	0.00261585	0.00232736	0.00206454	0.00217818	0.00234489	0.00203989	0.00219048	0.00221147
							0.0335103		0.0335103	0.0335103			0.00138344	0.0130335	0.00148207	0.0172731			0.00158245	0.00292818				0.00159131	0.00121217	0.00087284	0.00077778	0.00079803	0.00077063	0.00074268	0.00087184	0.00093564	0.00096893	0.00104041	0.00120227	0.00144158	0.00130385			0.00323793	0.00307764	0.00261891	0.00232859	0.00206686	0.00217911	0.00234665	0.00204523	0.00221735	0.00222437
							0.0335103		0.0335103	0.0335103			0.00453463	0.00483053	0.00204783	0.00567116			0.0015826	0.00293101				0.00159386	0.00121265	0.00087974	0.00078456	0.00080536	0.00077571	0.00074358	0.00087778	0.0009375	0.00096902	0.00104945	0.001208	0.00145053	0.00131183			0.00324106	0.00307827	0.00262544	0.00233014	0.00207058	0.00218264	0.00234699	0.00205229	0.00221916	0.00222944
							0.0335103		0.0335103	0.0335103			0.00177982	0.00615635	0.00505532	0.0113184			0.00159131	0.00293195				0.00159908	0.00121277	0.00088287	0.00078656	0.00080676	0.00077638	0.00076358	0.00087881	0.00095075	0.00097533	0.00105575	0.00121775	0.00145946	0.00132844			0.00324789	0.00308081	0.00263805	0.00233238	0.00208014	0.0021966	0.00235064	0.00205389	0.00222529	0.00223367
							0.0335103		0.0335103	0.0335103			0.00133939	0.01618	0.00191073	0.00278602			0.00159386	0.00293631				0.00160268	0.00123285	0.00088762	0.00078927	0.00081069	0.00077793	0.00076436	0.00088021	0.00095174	0.00097539	0.00105952	0.00122675	0.00146696	0.00132963			0.00325027	0.00309658	0.00264385	0.00234782	0.00208127	0.00219746	0.00235967	0.00206112	0.00222973	0.00223399
							0.0335103		0.0335103	0.0335103			0.00453497	0.0183732	0.00481531	0.00632462			0.00159908	0.00296853				0.00161803	0.00124119	0.00089594	0.00079121	0.0008133	0.000779	0.00076709	0.00088515	0.00095663	0.00099692	0.00107195	0.00122967	0.00148567	0.00133015			0.00327081	0.00310363	0.00264521	0.0023494	0.00209262	0.00220633	0.0023638	0.00206795	0.00224487	0.00224451
							0.0335103		0.0335103	0.0335103			0.00354313	0.0187822	0.00256724	0.0131929			0.00160268	0.00297414				0.00164089	0.00124141	0.00089668	0.00079135	0.00081873	0.00079225	0.00077013	0.00088912	0.00096045	0.00100981	0.00107462	0.00124869	0.00149233	0.00134106			0.00328138	0.00310612	0.00265003	0.00235321	0.00209348	0.00221876	0.00236381	0.00207429	0.0023083	0.00224833
							0.0335103		0.0335103	0.0335103			0.00256915	0.0168589	0.00401506	0.0181255			0.00161803	0.00298124				0.00164657	0.00124828	0.00093271	0.00079162	0.00082323	0.00079348	0.0007708	0.00089839	0.00096159	0.00101472	0.00107627	0.00125058	0.00149706	0.00134679			0.0032815	0.00311966	0.00266461	0.00235404	0.00209976	0.00222913	0.00236657	0.00207504	0.00230949	0.00225373
							0.0335103		0.0335103	0.0335103			0.00734263	0.00304595	0.00280619	0.0249065			0.00164089	0.00299157				0.00165527	0.00125111	0.00093801	0.00079466	0.00083269	0.00079362	0.00078423	0.00089969	0.00096447	0.00101567	0.00108104	0.00127409	0.00150685	0.00134978			0.00328768	0.00312336	0.00266466	0.00235953	0.00210143	0.00222992	0.00236923	0.00207791	0.0023116	0.00225672
							0.0335103		0.0335103	0.0335103			0.00243609	0.016674	0.00292088	0.00488414			0.00164657	0.00299157				0.00166286	0.00125243	0.00093996	0.00079993	0.00084124	0.00079653	0.000785	0.00090113	0.00097253	0.00101706	0.001082	0.00127774	0.00153016	0.0013532			0.00330591	0.00312928	0.00268608	0.00236201	0.00210244	0.00223231	0.00239564	0.00208225	0.00232168	0.00227048
							0.0335103		0.0335103	0.0335103			0.00289674	0.0239172	0.00230973	0.0118026			0.00165527	0.00299767				0.00166739	0.00127081	0.00094029	0.00080215	0.00084988	0.00079803	0.0008061	0.00090434	0.00097394	0.00101817	0.00108599	0.00129713	0.00153341	0.00137423			0.0033088	0.00313147	0.00268827	0.00236381	0.00210288	0.00224422	0.00239902	0.00208564	0.00232375	0.00227114
							0.0335103		0.0335103	0.0335103			0.00299949	0.0213281	0.003348	0.0108831			0.00166286	0.00299767				0.00167009	0.00127247	0.00095709	0.00080267	0.00084993	0.00080158	0.00082158	0.00090882	0.00099697	0.00103861	0.00108791	0.00130323	0.00155508	0.00137788			0.003309	0.00313566	0.0026902	0.00237329	0.0021029	0.00224757	0.0024126	0.00209422	0.00232793	0.00227759
							0.0335103		0.0335103	0.0335103			0.00449435	0.0165567	0.00326913	0.0240625			0.00166739	0.00301158				0.00167144	0.00127497	0.00096807	0.00081709	0.00085242	0.00081232	0.00082334	0.00091269	0.00100123	0.00104456	0.00109853	0.00130384	0.00158959	0.00140134			0.00331438	0.00314272	0.00269836	0.00237828	0.00210399	0.00225776	0.00241404	0.00209693	0.00233351	0.00228212
							0.0335103		0.0335103	0.0335103			0.0028345	0.0113249	0.00380523	0.00520788			0.00167009	0.00301427				0.00167743	0.00128843	0.00098566	0.00082828	0.00085323	0.00082158	0.00082624	0.00092882	0.00100743	0.00104942	0.00110197	0.00130977	0.00159214	0.00140456			0.00333039	0.00315288	0.0027011	0.0023804	0.00210433	0.00227952	0.00242318	0.00210181	0.00233511	0.00230496
							0.0335103		0.0335103	0.0335103			0.00178647	0.0072639	0.00374529	0.0109457			0.00167144	0.00301513				0.00169468	0.0012886	0.00098924	0.00083003	0.0008536	0.00082669	0.00082857	0.00093848	0.00100948	0.00105314	0.00110908	0.00134207	0.0016007	0.00142155			0.00333241	0.00317853	0.00271343	0.0023851	0.00210521	0.00229377	0.00244221	0.00210815	0.00234158	0.00231951
							0.0335103		0.0335103	0.0335103			0.00307384	0.0169557	0.00160107	0.019797			0.00167144	0.00302031				0.00170114	0.00129358	0.00099316	0.0008321	0.00085767	0.00083389	0.00083612	0.00095845	0.00101574	0.00106875	0.0011119	0.00135734	0.0016128	0.0014421			0.00333664	0.0032057	0.00271671	0.002392	0.00212662	0.00233367	0.00245167	0.00211291	0.00235085	0.00232195
							0.0335103		0.0335103	0.0335103			0.00377656	0.0108513	0.00323667	0.00514359			0.00167743	0.00302031				0.00171044	0.0012996	0.0009964	0.00083747	0.00086877	0.0008351	0.00083847	0.00095846	0.00102481	0.00107894	0.00111435	0.00135832	0.00162713	0.00144983			0.00334064	0.00320786	0.00272379	0.00239252	0.00213251	0.00233824	0.00245483	0.00211591	0.00235402	0.00232363
							0.0335103		0.0335103	0.0335103			0.00451559	0.0195946	0.00343932	0.0151557			0.00169468	0.00302079				0.00171154	0.0013065	0.00099984	0.00083869	0.00087328	0.00084443	0.00084423	0.00096411	0.00103195	0.00108417	0.00112172	0.00136	0.00168462	0.00147744			0.00334336	0.00321125	0.00272825	0.00239961	0.00214564	0.00235456	0.00245548	0.00213251	0.00235856	0.00233779
							0.0335103		0.0335103	0.0335103			0.0019261	0.0229114	0.00315538	0.026058			0.00170114	0.00304271				0.00171399	0.00131325	0.00100401	0.00086159	0.00087427	0.0008524	0.00084479	0.00097741	0.00103784	0.00109754	0.001122	0.00138846	0.00168921	0.00152324			0.00334487	0.00321778	0.00272906	0.00240092	0.00215935	0.00235899	0.00245617	0.00214306	0.00236066	0.00234803
							0.0335103		0.0335103	0.0335103			0.00261486	0.00917558	0.00235934	0.00532337			0.00171044	0.00304906				0.00173737	0.00131941	0.00101737	0.00086862	0.00088063	0.00085283	0.00084854	0.00098316	0.00103835	0.00110714	0.0011305	0.0013905	0.00169154	0.00153538			0.00334762	0.00322539	0.00273528	0.00241333	0.00216776	0.00237211	0.00246224	0.00214395	0.00237005	0.00235402
							0.0335103		0.0335103	0.0335103			0.00626994	0.00223552	0.00109937	0.0113194			0.00171154	0.00305648				0.00173945	0.00131946	0.00102489	0.00087999	0.00088322	0.00086665	0.00085159	0.00101169	0.00104824	0.00110743	0.00114339	0.00139664	0.00171942	0.00154492			0.00334854	0.00322722	0.00275056	0.0024171	0.00217575	0.0023783	0.0024674	0.00214953	0.00241469	0.00235784
							0.0335103		0.0335103	0.0335103			0.00269109	0.00329383	0.00219042	0.0126809			0.00171399	0.00306767				0.00174177	0.0013225	0.00102792	0.00088782	0.00088909	0.00086953	0.00085338	0.00101605	0.00105068	0.00111281	0.00115522	0.00142191	0.00172049	0.00155996			0.00335377	0.00323966	0.0027551	0.00242169	0.00217681	0.00238129	0.00247492	0.00214973	0.00241961	0.00235856
							0.0335103		0.0335103	0.0335103			0.00338059	0.011274	0.00404381	0.0138762			0.00173737	0.00307122				0.00174544	0.00132301	0.0010349	0.00088809	0.00089266	0.00091796	0.00085845	0.00101724	0.00105273	0.00112644	0.00115907	0.00143351	0.00175841	0.00159518			0.0033823	0.00325325	0.00276415	0.00242259	0.0021792	0.00240893	0.00248777	0.00215238	0.00242439	0.00238188
							0.0335103		0.0335103	0.0335103			0.00377352	0.016212	0.00173984	0.0141165			0.00173945	0.00307122				0.00174987	0.00133489	0.00103716	0.0008924	0.00089482	0.00091811	0.00087243	0.00101724	0.00105638	0.00112669	0.0011606	0.00143457	0.00176917	0.00161739			0.00338846	0.00325779	0.00277007	0.00242347	0.00218239	0.00241398	0.00249012	0.00215868	0.00243275	0.00239956
							0.0335103		0.0335103	0.0335103			0.00309468	0.0148085	0.00424384	0.00360275			0.00174177	0.00307346				0.00177214	0.0013358	0.00106189	0.00091177	0.00089687	0.00092748	0.00087397	0.00102318	0.00106249	0.00112801	0.00116482	0.00146621	0.00177618	0.0016339			0.00338935	0.00327081	0.00278017	0.0024323	0.00218654	0.0024147	0.00249938	0.00215889	0.00243296	0.00241312
							0.0335103		0.0335103	0.0335103			0.00426015	0.0153634	0.0054821	0.0162902			0.00174544	0.00307346				0.00177398	0.00134349	0.00107305	0.000915	0.00089712	0.00092881	0.00088193	0.00102769	0.00107543	0.00112956	0.00117948	0.00147051	0.00177875	0.00163903			0.00339063	0.00327206	0.00278234	0.00244231	0.00219209	0.0024201	0.00251144	0.00220381	0.00243459	0.00242208
							0.0335103		0.0335103	0.0335103			0.00433418	0.0192866	0.00283535	0.00733209			0.00174987	0.00307716				0.00177588	0.00134877	0.00108226	0.00091538	0.00091284	0.00093801	0.00088286	0.00103172	0.00107574	0.001161	0.001181	0.0014879	0.00179305	0.00164782			0.00340352	0.00328348	0.00278489	0.00244764	0.00219408	0.0024233	0.0025128	0.00220499	0.00244483	0.00242318
							0.0335103		0.0335103	0.0335103			0.00322229	0.00463555	0.00277177	0.0174825			0.00177214	0.00308081				0.00177601	0.00135125	0.00108576	0.00092156	0.0009206	0.00093817	0.00088796	0.00103861	0.00108517	0.0011792	0.00120395	0.00149139	0.00180622	0.00166095			0.00340359	0.00329931	0.00278671	0.00245094	0.00220939	0.00242924	0.00251521	0.00220585	0.00247152	0.00243156
							0.0335103		0.0335103	0.0335103			0.0063201	0.020645	0.00359426	0.0161546			0.00177398	0.00308098				0.00177632	0.00137897	0.00109041	0.00092249	0.00092189	0.0009509	0.00088809	0.00104789	0.00108592	0.00120537	0.00122529	0.00150513	0.00181424	0.00166913			0.00340405	0.00331434	0.00278727	0.00245601	0.00222105	0.0024311	0.00252093	0.00221726	0.00248232	0.00243853
							0.0335103		0.0335103	0.0335103			0.00218231	0.0110504	0.00153548	0.0250245			0.00177588	0.00309646				0.0017827	0.00138254	0.00109342	0.00092262	0.00092682	0.00095212	0.00088876	0.00104847	0.00112369	0.0012083	0.00123027	0.00150614	0.00183152	0.00168246			0.00342971	0.00331523	0.00278818	0.00246531	0.00223719	0.00243244	0.00254507	0.00222301	0.00248291	0.00244382
							0.0335103		0.0335103	0.0335103			0.00343626	0.0147527	0.0039433	0.0161809			0.00177601	0.00309705				0.00178285	0.00139748	0.00111125	0.00092385	0.00093113	0.00095511	0.00088933	0.00105399	0.00112681	0.00122366	0.00123311	0.00150638	0.00184437	0.00172807			0.00343517	0.0033171	0.00280458	0.00246863	0.00223834	0.00243548	0.0025577	0.00222437	0.00248695	0.0024455
							0.0335103		0.0335103	0.0335103			0.00307001	0.0108215	0.0048221	0.0133802			0.00177632	0.00310365				0.00178967	0.00141182	0.0011113	0.00094796	0.00093303	0.00095728	0.0008963	0.00105633	0.0011464	0.00122422	0.00123788	0.00151863	0.00185597	0.00173518			0.00345354	0.00332153	0.00281832	0.00246911	0.0022448	0.0024374	0.00256018	0.00222848	0.00248946	0.00245451
							0.0335103		0.0335103	0.0335103			0.00567753	0.018058	0.00317829	0.00989342			0.0017827	0.0031038				0.00180599	0.00141356	0.00111307	0.00095482	0.00093488	0.00095834	0.0009122	0.00105931	0.00115127	0.00122522	0.001239	0.00151998	0.0018565	0.00174789			0.00347745	0.00333066	0.00282708	0.00247501	0.00224667	0.0024416	0.00256033	0.00224557	0.00248975	0.00245609
							0.0335103		0.0335103	0.0335103			0.00280858	0.00734671	0.00180543	0.0124723			0.00178285	0.00310612				0.00183625	0.00141819	0.00111923	0.00095774	0.00093804	0.00096982	0.00092978	0.00105948	0.00115757	0.00123598	0.00124141	0.00152412	0.00185775	0.00178758			0.00348963	0.0033549	0.00282724	0.00247941	0.0022482	0.00244382	0.00256275	0.0022458	0.00249176	0.00245837
							0.0335103		0.0335103	0.0335103			0.00192987	0.0106818	0.00252573	0.0127091			0.00178967	0.00311299				0.00183755	0.00142417	0.00112612	0.00097172	0.00094228	0.00097509	0.00093556	0.00106691	0.00115825	0.00124556	0.00124371	0.00154716	0.00186358	0.0017936			0.00349324	0.00335732	0.00283505	0.00248054	0.00225016	0.00245857	0.00256481	0.00225333	0.00249357	0.00246817
							0.0335103		0.0335103	0.0335103			0.00248694	0.0190402	0.00370049	0.0064357			0.00180599	0.00311299				0.00184189	0.00143201	0.00114892	0.00097357	0.00095218	0.00097852	0.00093803	0.00108209	0.00116489	0.00125026	0.00128363	0.00155415	0.00188451	0.00180547			0.0035045	0.00340139	0.00283835	0.00249065	0.0022579	0.00246186	0.00258335	0.00225554	0.00249938	0.00247245
							0.0335103		0.0335103	0.0335103			0.00330166	0.0218641	0.00455557	0.0160645			0.00183625	0.00311526				0.00184798	0.00143679	0.00115132	0.00097458	0.00096232	0.00097906	0.00094943	0.00108372	0.00117566	0.00125274	0.00128412	0.00160255	0.00188836	0.00180767			0.00350767	0.00340534	0.00285016	0.0024919	0.00226058	0.00250072	0.00260036	0.00225569	0.0024995	0.00248235
							0.0335103		0.0335103	0.0335103			0.00272777	0.00227969	0.00343928	0.00670335			0.00183755	0.00312853				0.00185069	0.00146863	0.00117678	0.00097575	0.00096453	0.0009894	0.00095447	0.00108554	0.0011792	0.00126131	0.00130352	0.00160269	0.00189108	0.00183176			0.00351037	0.00340537	0.00285473	0.00251091	0.0022721	0.00250233	0.0026193	0.00225987	0.00250017	0.0024833
							0.0335103		0.0335103	0.0335103			0.00554654	0.0182499	0.00108565	0.00886628			0.00184189	0.00313714				0.00185849	0.00147319	0.00118252	0.00098112	0.00098487	0.00100488	0.00096093	0.0010876	0.00119619	0.0012649	0.00130997	0.00163585	0.00191286	0.0018326			0.00352128	0.00342409	0.00285558	0.00251374	0.00227409	0.00251287	0.00262374	0.00226039	0.00250341	0.00249943
							0.0335103		0.0335103	0.0335103			0.00676682	0.0161413	0.00254372	0.0117745			0.00184798	0.00315597				0.00186708	0.00147473	0.0011838	0.00098315	0.00099148	0.00100776	0.00099566	0.0011065	0.00120227	0.00127625	0.00132054	0.00166312	0.00194724	0.00184658			0.00352478	0.00344869	0.00287077	0.00252202	0.00227552	0.00251548	0.00262564	0.00226357	0.00250361	0.00250358
							0.0335103		0.0335103	0.0335103			0.00358687	0.00946531	0.00161541	0.0100465			0.00185069	0.00316094				0.00186979	0.001497	0.00121962	0.00098763	0.00099855	0.00100829	0.00099571	0.00112217	0.001207	0.00128546	0.00132717	0.00166819	0.00196147	0.00184679			0.00354745	0.00345905	0.00287274	0.00252784	0.00227952	0.00252046	0.00264824	0.00226407	0.00250484	0.00251111
							0.0335103		0.0335103	0.0335103			0.005105	0.016987	0.00285246	0.014516			0.00185849	0.00316921				0.00188253	0.00150741	0.00122203	0.00098789	0.00100051	0.00101615	0.00099788	0.00112681	0.00121321	0.0012877	0.00133427	0.00167597	0.00196575	0.00185847			0.00357004	0.00346515	0.00287644	0.0025392	0.00228199	0.00252731	0.00264871	0.00226455	0.00251149	0.00255142
							0.0335103		0.0335103	0.0335103			0.006844	0.0128265	0.00158075	0.0168266			0.00186708	0.00317163				0.00188331	0.00152031	0.00122955	0.00099196	0.00100416	0.0010326	0.00099911	0.0011277	0.00122891	0.00129294	0.00133499	0.00167637	0.00196647	0.00186549			0.00358206	0.00346697	0.00288709	0.00254203	0.00228665	0.0025448	0.00265029	0.00228066	0.00251418	0.00255443
							0.0335103		0.0335103	0.0335103			0.00349608	0.0041474	0.00379061	0.0183116			0.00186979	0.00317447				0.00188625	0.00152626	0.00123285	0.00099516	0.00100711	0.00103691	0.00100502	0.00113485	0.00124011	0.00129943	0.00133723	0.00168381	0.00197767	0.00188836			0.00358462	0.00346859	0.00288933	0.00254241	0.00229183	0.00255083	0.00265192	0.0022829	0.00251613	0.00256333
							0.0335103		0.0335103	0.0335103			0.00058938	0.0112794	0.00395632	0.0124757			0.00188253	0.00318546				0.00190964	0.00152639	0.00124343	0.00100729	0.00101225	0.0010447	0.00102486	0.00114118	0.00124343	0.00130469	0.00134579	0.00168693	0.00199711	0.0019011			0.00358666	0.00347062	0.00289156	0.00254426	0.00230984	0.00255639	0.00266252	0.00228578	0.00251933	0.00257316
							0.0335103		0.0335103	0.0335103			0.00772119	0.0085377	0.00336177	0.0192158			0.00188331	0.00322417				0.0019099	0.00153733	0.00126384	0.00101365	0.00101737	0.00105517	0.00102587	0.00114293	0.00124804	0.00130638	0.00134765	0.00168858	0.00199893	0.00192978			0.00358929	0.0034716	0.00289666	0.0025588	0.00231195	0.00258791	0.0026765	0.00230496	0.00252185	0.0025829
							0.0335103		0.0335103	0.0335103			0.00367401	0.018029	0.00265097	0.0122056			0.00188625	0.00322711				0.00191797	0.00153914	0.00126826	0.00102467	0.00102012	0.00106735	0.00103419	0.00114736	0.00126353	0.00131648	0.00136449	0.0016961	0.00200286	0.00193099			0.00359601	0.00347528	0.0029038	0.00256145	0.00231646	0.00258827	0.00269237	0.00231793	0.00252204	0.00259025
							0.0335103		0.0335103	0.0335103			0.0027264	0.0143942	0.00462977	0.0188637			0.00190964	0.0032363				0.00192618	0.00155711	0.00127005	0.00103246	0.00104048	0.00106748	0.0010366	0.00116051	0.00128228	0.00131904	0.0013739	0.00170169	0.00204665	0.00196094			0.00360321	0.00348517	0.00291928	0.00256502	0.00233159	0.00260258	0.00269557	0.00234065	0.00253077	0.00260587
							0.0335103		0.0335103	0.0335103			0.00243613	0.0202942	0.00153512	0.0248531			0.0019099	0.00323709				0.00194191	0.0015729	0.00129108	0.00103419	0.00104523	0.00106771	0.00105241	0.00117117	0.00129595	0.00132536	0.00137814	0.00170472	0.00206526	0.00196275			0.00360426	0.00348792	0.00292628	0.00257372	0.00233285	0.00260569	0.00269787	0.00234981	0.00253258	0.00260757
							0.0335103		0.0335103	0.0335103			0.005223	0.0210762	0.00113345	0.0206766			0.00191797	0.00323793				0.00194205	0.00157292	0.00131795	0.00103732	0.00105892	0.0010775	0.00105737	0.00117289	0.00129815	0.00132539	0.00138257	0.0017157	0.00207787	0.00204665			0.00360899	0.00348839	0.00293033	0.0025788	0.00233292	0.00261415	0.002712	0.00235336	0.0025326	0.00261772
							0.0335103		0.0335103	0.0335103			0.00342205	0.00798026	0.00352424	0.00793501			0.00192618	0.00324106				0.00194709	0.00159131	0.00131926	0.00103842	0.00106193	0.00107893	0.00105889	0.00117723	0.00130538	0.00133741	0.00140533	0.00171684	0.00208453	0.00205453			0.00363353	0.00349447	0.00294243	0.00258048	0.00233488	0.00263948	0.00272177	0.00235856	0.00256002	0.00262022
							0.0335103		0.0335103	0.0335103			0.00500759	0.0138981	0.00290945	0.00566846			0.00194191	0.00324789				0.00195414	0.00159599	0.00133124	0.00104445	0.00106266	0.00109554	0.00107543	0.00119336	0.00130774	0.00136314	0.00141741	0.00174085	0.00210017	0.00206105			0.00364221	0.00350104	0.00294251	0.00258226	0.0023719	0.00264446	0.00272281	0.00235886	0.00258907	0.0026331
							0.0335103		0.0335103	0.0335103			0.00338187	0.0158457	0.00269282	0.00410489			0.00194205	0.00325027				0.00195838	0.00159876	0.00135732	0.0010447	0.00107375	0.0010972	0.00108415	0.00120132	0.00130938	0.00139748	0.00141934	0.00174729	0.00210987	0.00212038			0.00366022	0.00351022	0.00294313	0.00260571	0.00237622	0.00264551	0.00272554	0.00235955	0.00258965	0.00267095
							0.0335103		0.0335103	0.0335103			0.00317509	0.0243004	0.00327904	0.00519093			0.00194709	0.00327081				0.00197699	0.00160679	0.00136229	0.00104785	0.00109187	0.00111497	0.00109041	0.00120713	0.00130977	0.00145452	0.00143273	0.00177746	0.0021114	0.00217289			0.00366586	0.00351491	0.00294802	0.00261044	0.00237848	0.00264914	0.00272875	0.00236801	0.00258995	0.00267633
							0.0335103		0.0335103	0.0335103			0.00411068	0.0148242	0.00285002	0.0184083			0.00195414	0.00328138				0.00198501	0.00160813	0.00136719	0.00104829	0.00109633	0.00112021	0.0010972	0.00122072	0.00133723	0.00147025	0.00143507	0.00178402	0.00211757	0.00217323			0.00368325	0.0035167	0.00295339	0.00261636	0.00240202	0.00266029	0.00273615	0.00237587	0.00259147	0.00268402
							0.0335103		0.0335103	0.0335103			0.00390943	0.00540104	0.00134548	0.0028157			0.00195838	0.0032815				0.00199631	0.00161482	0.00137222	0.00104976	0.00110315	0.00112243	0.00109729	0.00123254	0.00138774	0.00148281	0.0014373	0.00179305	0.00212297	0.00217851			0.0036835	0.00352004	0.00295757	0.00262524	0.00240665	0.00266067	0.00274976	0.0023835	0.00259269	0.00268712
							0.0335103		0.0335103	0.0335103			0.00619316	0.0228595	0.00346462	0.0186264			0.00197699	0.00328768				0.00199843	0.00162107	0.00137637	0.0010528	0.00111019	0.00113531	0.00109824	0.00124141	0.00139654	0.00148473	0.00148205	0.00179528	0.00212785	0.00225715			0.00368825	0.00353249	0.00296455	0.00263037	0.00240909	0.00266307	0.00275581	0.00238362	0.00259818	0.00269546
							0.0335103		0.0335103	0.0335103			0.00251876	0.0090032	0.00320056	0.0162146			0.00198501	0.00330591				0.00200462	0.00162198	0.00138158	0.00105449	0.00111374	0.00114574	0.00110291	0.00127273	0.00139748	0.00152067	0.00149754	0.00179933	0.00212971	0.00226298			0.00370913	0.00353401	0.00296816	0.00263684	0.00241117	0.00266871	0.00275842	0.00239829	0.00260259	0.00269687
							0.0335103		0.0335103	0.0335103			0.0043604	0.0172768	0.00171561	0.0175365			0.00199631	0.0033088				0.00202502	0.00164057	0.00138417	0.00105562	0.00111486	0.00115235	0.00110624	0.00127873	0.00140919	0.00152174	0.0014976	0.00180016	0.00213195	0.00228338			0.00371709	0.00354442	0.00296818	0.0026471	0.00241337	0.002671	0.00277159	0.00241718	0.00260628	0.00270176
							0.0335103		0.0335103	0.0335103			0.00406636	0.0143814	0.00254087	0.00694102			0.00199843	0.003309				0.00202905	0.00164657	0.00139557	0.00107816	0.0011201	0.00116842	0.0011065	0.00130823	0.00141994	0.00152453	0.00150209	0.00180391	0.00215374	0.00228367			0.00372278	0.00354688	0.00296857	0.0026497	0.00242065	0.00267279	0.00277908	0.0024226	0.00260812	0.0027027
							0.0335103		0.0335103	0.0335103			0.00426545	0.002779	0.00528179	0.00815455			0.00200462	0.00331438				0.00203734	0.0016469	0.00140049	0.00108968	0.00112435	0.00117085	0.00111872	0.00131294	0.0014262	0.00153809	0.00150227	0.00181497	0.00215561	0.00232774			0.0037252	0.00356054	0.00297346	0.00265804	0.00242072	0.00267628	0.00278938	0.0024233	0.00261382	0.00270684
							0.0335103		0.0335103	0.0335103			0.00271044	0.0146778	0.00192509	0.0174066			0.00202502	0.00333039				0.00204073	0.00166027	0.00140184	0.00109572	0.00113454	0.00117678	0.00112217	0.00133115	0.00142628	0.00154477	0.00150654	0.00183152	0.00217376	0.0023648			0.00372963	0.00356096	0.00297631	0.0026642	0.0024215	0.00267634	0.00280056	0.00242975	0.00262477	0.00270785
							0.0335103		0.0335103	0.0335103			0.00493792	0.00433948	0.00371979	0.00724723			0.00202905	0.00333039				0.00206019	0.00166113	0.00140236	0.001099	0.00113874	0.00118059	0.0011587	0.00137433	0.00143551	0.00156126	0.00152339	0.0018424	0.00217749	0.00237897			0.00373437	0.0035653	0.00298693	0.00267124	0.00242176	0.00269557	0.00280284	0.00243044	0.0026274	0.00271976
							0.0335103		0.0335103	0.0335103			0.0045381	0.0130389	0.00337124	0.0179267			0.00203734	0.00333241				0.00206123	0.00167009	0.00141203	0.00111354	0.00115261	0.00118606	0.00118126	0.00138104	0.00144251	0.00156138	0.00152453	0.00187814	0.00217806	0.00239416			0.0037388	0.0035683	0.00298703	0.00267914	0.00242704	0.00269629	0.00281962	0.00245686	0.0026281	0.00272442
							0.0335103		0.0335103	0.0335103			0.0035593	0.0116727	0.00392768	0.0135007			0.00204073	0.00333664				0.00206212	0.00167117	0.00141781	0.00112298	0.00115919	0.00119699	0.00119864	0.00138104	0.00148199	0.00156685	0.0015296	0.00189695	0.00220362	0.00240401			0.00374005	0.0035767	0.00298789	0.00268509	0.00243224	0.00270743	0.00282113	0.0024695	0.00262866	0.00273038
							0.0335103		0.0335103	0.0335103			0.00465711	0.016043	0.00347531	0.0163588			0.00206019	0.00334064				0.00206932	0.00168152	0.00143576	0.00112673	0.0011606	0.00119931	0.00120282	0.00139437	0.00149211	0.00158159	0.00154299	0.00189839	0.00222896	0.00242467			0.00374263	0.00357719	0.00299695	0.00269684	0.00244408	0.00271399	0.0028271	0.00247029	0.00262887	0.0027337
							0.0335103		0.0335103	0.0335103			0.00227528	0.0195771	0.0046522	0.0125858			0.00206123	0.00334336				0.00207462	0.00168392	0.00143881	0.00116654	0.00117488	0.00120371	0.00120282	0.0013949	0.00150327	0.00159257	0.00155273	0.00190239	0.00223129	0.00243191			0.00376156	0.00357916	0.00299854	0.00269727	0.00244601	0.00271974	0.00282838	0.00247229	0.00263133	0.00274216
							0.0335103		0.0335103	0.0335103			0.00348554	0.0133102	0.00310288	0.0203257			0.00206212	0.00334487				0.00207749	0.00169468	0.00144007	0.00116727	0.00118087	0.00120794	0.00120282	0.0013986	0.00150515	0.00160973	0.00155412	0.00190419	0.00224351	0.00244365			0.00376855	0.00358666	0.00299951	0.00271671	0.00245337	0.00272258	0.00285067	0.00248476	0.00263865	0.00276672
							0.0335103		0.0335103	0.0335103			0.00457077	0.01611	0.00126736	0.00446999			0.00206932	0.00334762				0.00209999	0.0017169	0.00144646	0.00117772	0.00118786	0.001224	0.00121401	0.0014102	0.00150798	0.00161378	0.00155657	0.00191767	0.00224663	0.00247945			0.00377001	0.00358929	0.00300489	0.00271717	0.00245931	0.00273747	0.00285688	0.00250649	0.00264094	0.00276926
							0.0335103		0.0335103	0.0335103			0.00357449	0.00954738	0.00107566	0.00893907			0.00207462	0.00334854				0.00210759	0.00172261	0.00145629	0.00119408	0.0012177	0.0012255	0.00121466	0.00141911	0.00151219	0.00161623	0.00155668	0.00192685	0.00228466	0.00248392			0.00377987	0.00359229	0.00300517	0.00272468	0.00247534	0.00273806	0.00286582	0.00250944	0.00265263	0.0027709
							0.0335103		0.0335103	0.0335103			0.0026956	0.0154855	0.0043138	0.00229912			0.00207749	0.00335377				0.00211266	0.00173444	0.0014606	0.00119884	0.0012185	0.00122881	0.0012281	0.00141924	0.00152375	0.00161739	0.00156648	0.00193501	0.00229293	0.00249799			0.00382112	0.00361317	0.00301407	0.0027427	0.00247653	0.00274282	0.00288395	0.0025235	0.00265715	0.00279522
							0.0335103		0.0335103	0.0335103			0.00265666	0.010745	0.00465871	0.010804			0.00209999	0.0033823				0.00211756	0.00176082	0.00146157	0.00122048	0.00121878	0.00123644	0.00123181	0.00142315	0.00152846	0.00162261	0.00157888	0.00194502	0.00229557	0.00250806			0.00382117	0.00361489	0.00301625	0.00274983	0.00248775	0.00275217	0.00288472	0.00254704	0.00267119	0.00279721
							0.0335103		0.0335103	0.0335103			0.0038086	0.0195043	0.0015528	0.00944252			0.00210759	0.00338846				0.0021303	0.00176107	0.00146681	0.00122466	0.00121948	0.00125641	0.00123195	0.00143012	0.00154422	0.00163702	0.00158418	0.00194831	0.00229929	0.00250964			0.00382357	0.00364059	0.00301644	0.0027634	0.00248856	0.00278971	0.00289447	0.0025541	0.0026714	0.00280979
							0.0335103		0.0335103	0.0335103			0.00576466	0.00924848	0.00498107	0.0155804			0.00210759	0.00338935				0.00213643	0.00180764	0.00148022	0.00124141	0.00122288	0.00126937	0.00124371	0.00143201	0.00156333	0.00164075	0.00160243	0.00197947	0.00230499	0.00251701			0.00382412	0.00364161	0.00301714	0.00276552	0.00249857	0.00279133	0.00294047	0.00255842	0.00267318	0.00283995
							0.0335103		0.0335103	0.0335103			0.00493506	0.0126198	0.00249626	0.00868629			0.00211266	0.00339063				0.00213667	0.00183625	0.00150276	0.00124961	0.00124335	0.00127543	0.00125139	0.00143507	0.00156578	0.00164597	0.00160342	0.001993	0.00233484	0.002534			0.00383336	0.00364572	0.00302079	0.00277186	0.00251019	0.00279558	0.00294368	0.00256585	0.00269957	0.00285298
							0.0335103		0.0335103	0.0335103			0.0040939	0.00337156	0.00183616	0.0150186			0.00211756	0.00339063				0.00213805	0.00184309	0.0015079	0.001262	0.00125074	0.00131161	0.00126344	0.00144526	0.00156685	0.00164918	0.00160981	0.00200377	0.0023591	0.0025574			0.00384069	0.00364704	0.00302087	0.00277363	0.0025174	0.00279983	0.00294644	0.00256851	0.00270074	0.00285672
							0.0335103		0.0335103	0.0335103			0.00208737	0.0107703	0.00709597	0.00557533			0.0021303	0.00340352				0.00214637	0.00187176	0.00150885	0.00127304	0.00125443	0.00131318	0.00127273	0.00145377	0.00156822	0.00165685	0.00163078	0.00200451	0.00238101	0.00257075			0.00385695	0.00365361	0.0030277	0.00278159	0.00253077	0.00280035	0.00295757	0.0025753	0.00271831	0.00286061
							0.0335103		0.0335103	0.0335103			0.00141072	0.0147936	0.00403013	0.0023309			0.0021303	0.00340359				0.00216052	0.00188879	0.00152129	0.00127566	0.00125853	0.00131354	0.0013041	0.00145497	0.00157012	0.00166825	0.00164347	0.00201224	0.00238808	0.00257273			0.00386005	0.00365384	0.00304243	0.00279007	0.0025448	0.00280073	0.00298316	0.00258837	0.00273046	0.00286278
							0.0335103		0.0335103	0.0335103			0.00243678	0.0146676	0.00184947	0.0178199			0.00213643	0.00340405				0.0021672	0.00189377	0.00152768	0.00131489	0.00128586	0.0013262	0.00130445	0.00146364	0.00157561	0.00168006	0.00164877	0.00202679	0.00239718	0.00257742			0.00388903	0.00366642	0.00305291	0.00279318	0.00255239	0.00282263	0.00299656	0.00262375	0.00273678	0.00286794
							0.0335103		0.0335103	0.0335103			0.00352433	0.0223908	0.0050631	0.0123557			0.00213643	0.00340405				0.00217742	0.00193378	0.00152929	0.00131841	0.00129436	0.0013481	0.00131322	0.00148662	0.00157808	0.00168125	0.00166591	0.00203791	0.00240217	0.00261822			0.00389917	0.0036864	0.00306767	0.00280177	0.00255937	0.0028489	0.00299808	0.00262442	0.00274002	0.00287295
							0.0335103		0.0335103	0.0335103			0.00171454	0.0159047	0.00161364	0.0243401			0.00213667	0.00342971				0.00219063	0.00193844	0.0015304	0.00137341	0.00130484	0.00134865	0.00131737	0.00149005	0.00157971	0.00168437	0.00168556	0.00204581	0.00240353	0.00264277			0.00391018	0.00370913	0.00307764	0.00280321	0.00256417	0.00285323	0.0030069	0.00263601	0.00274162	0.00287608
							0.0335103		0.0335103	0.0335103			0.00141324	0.0151131	0.00211391	0.00777334			0.00213805	0.00343517				0.00219118	0.00194563	0.00153514	0.00138784	0.00130823	0.00137588	0.00132296	0.0015094	0.00158218	0.00168746	0.00169833	0.00205041	0.00240598	0.00264923			0.00391317	0.00374233	0.00307787	0.00280363	0.00257012	0.00286794	0.00300994	0.00264303	0.00274262	0.00289018
							0.0335103		0.0335103	0.0335103			0.00412049	0.010323	0.00510328	0.0124704			0.00214637	0.00345354				0.00221062	0.00196432	0.00153714	0.00140389	0.00131577	0.00137804	0.00132457	0.00151159	0.00161413	0.00169154	0.00170848	0.00208688	0.00241249	0.00265505			0.0039254	0.00375133	0.00309098	0.0028065	0.00257358	0.00287938	0.00301364	0.00264563	0.00274427	0.00289118
							0.0335103		0.0335103	0.0335103			0.00343736	0.014641	0.00189716	0.016889			0.00216052	0.00347745				0.00224734	0.00198777	0.00153728	0.0014102	0.00131723	0.00138411	0.00132527	0.00151302	0.00163247	0.00169167	0.00175172	0.00209632	0.00241362	0.00268973			0.00392622	0.00375676	0.00309647	0.00280792	0.00257463	0.00288718	0.00302713	0.00265655	0.00275355	0.00289216
							0.0335103		0.0335103	0.0335103			0.002817	0.0055163	0.00307608	0.00325639			0.0021672	0.00348963				0.00224834	0.00199096	0.00154545	0.00141702	0.00133297	0.00139261	0.00132811	0.00151582	0.00164962	0.00169331	0.00177404	0.0021021	0.00241973	0.00272204			0.00392768	0.00376008	0.0031112	0.00281671	0.00258104	0.00290476	0.00302782	0.00265683	0.00275763	0.00291769
							0.0335103		0.0335103	0.0335103			0.00410453	0.0222983	0.00071981	0.0247883			0.00217742	0.00349324				0.00225435	0.00200146	0.00155426	0.00142667	0.00135648	0.00140595	0.00133297	0.00151676	0.00165638	0.00169906	0.00177657	0.00210987	0.00244631	0.00275487			0.00392922	0.00376487	0.00311195	0.00282643	0.00258104	0.00290542	0.00303188	0.00265862	0.00275911	0.00291889
							0.0335103		0.0335103	0.0335103			0.00405177	0.0187505	0.00160294	0.0229287			0.00219063	0.0035045				0.00225693	0.00200621	0.00155902	0.00143806	0.00136444	0.0014234	0.00134564	0.00152569	0.00166652	0.00170465	0.00177998	0.00211647	0.00245115	0.00276612			0.00393629	0.00377118	0.00313147	0.00283382	0.00258817	0.00291145	0.00304045	0.00266587	0.0027656	0.00294009
							0.0335103		0.0335103	0.0335103			0.00587943	0.00717749	0.00314409	0.00173881			0.00219118	0.00350767				0.00225882	0.00201718	0.00157543	0.00146941	0.00136691	0.00142452	0.00134613	0.00152783	0.00167326	0.0017125	0.00178366	0.00212303	0.00247704	0.0027717			0.00394707	0.0037795	0.00313768	0.00283487	0.00259359	0.0029145	0.00304908	0.00266664	0.00276862	0.00294322
							0.0335103		0.0335103	0.0335103			0.00418794	0.00871057	0.00113849	0.0160441			0.00221062	0.00351037				0.00226279	0.00203364	0.00158689	0.00147241	0.00136719	0.00143576	0.00136103	0.0015413	0.00168111	0.00171559	0.00178823	0.00216294	0.00247825	0.00278602			0.00395637	0.00378051	0.00315167	0.00284379	0.00259379	0.00291453	0.00305516	0.00266731	0.00277393	0.00294903
							0.0335103		0.0335103	0.0335103			0.00348263	0.0157348	0.00450563	0.0158823			0.00224734	0.00352128				0.00226505	0.00204282	0.00158983	0.0014878	0.00137223	0.00144711	0.00136302	0.00154409	0.00168652	0.00171605	0.00179215	0.0021791	0.00249995	0.00279862			0.0039636	0.0037933	0.00315284	0.00285378	0.0025973	0.00291544	0.00305738	0.00267042	0.00277562	0.00295414
							0.0335103		0.0335103	0.0335103			0.00399339	0.00706911	0.0059378	0.0229799			0.00224834	0.00352128				0.00226827	0.00205902	0.00159309	0.00148796	0.0013731	0.00145703	0.001366	0.00155419	0.00169331	0.0017338	0.00179307	0.00218501	0.00250949	0.00280969			0.00396388	0.00380364	0.00315711	0.00286164	0.00260226	0.00291622	0.00306213	0.00267318	0.00277898	0.00295822
							0.0335103		0.0335103	0.0335103			0.00387071	0.0107855	0.00225362	0.0145873			0.00225435	0.00352478				0.00227836	0.00206553	0.00160608	0.0014924	0.00137516	0.00146681	0.00137215	0.00155997	0.00170066	0.00173451	0.00180391	0.0021853	0.00251237	0.00284261			0.00396415	0.0038236	0.00316078	0.00286256	0.00260616	0.00292547	0.00308076	0.00268184	0.00278164	0.00296566
							0.0335103		0.0335103	0.0335103			0.00360166	0.00770873	0.001198	0.0159331			0.00225693	0.00354745				0.00229423	0.00206759	0.00161886	0.00152996	0.00138253	0.0014687	0.0013729	0.00156456	0.00170613	0.00174026	0.00180498	0.00219223	0.00258026	0.00284482			0.00396591	0.00383247	0.00316541	0.002878	0.0026235	0.0029335	0.00309146	0.00268643	0.00280061	0.0029705
							0.0335103		0.0335103	0.0335103			0.00319572	0.00468131	0.00104482	0.0171063			0.00225693	0.00357004				0.00229572	0.00206916	0.00161949	0.00154565	0.00138759	0.00148372	0.00138287	0.00156684	0.00170919	0.00174241	0.00181607	0.00219645	0.00260457	0.00285983			0.00396766	0.00383423	0.00316834	0.00288682	0.00263274	0.00294358	0.00309528	0.00270778	0.00280674	0.00297611
							0.0335103		0.0335103	0.0335103			0.00241084	0.00698192	0.00579505	0.00281542			0.00225882	0.00358206				0.00231124	0.00207428	0.00163152	0.00154583	0.00139763	0.00148862	0.00138354	0.00157232	0.00174847	0.00175119	0.00184259	0.00219792	0.00260477	0.00289661			0.00397018	0.00384455	0.00317306	0.00289502	0.00263413	0.00294553	0.00310416	0.00270793	0.00283163	0.00299212
							0.0335103		0.0335103	0.0335103			0.00353581	0.0215469	0.002055	0.0202113			0.00226279	0.00358462				0.00231334	0.00207472	0.00163762	0.00155056	0.00141203	0.00151668	0.00140683	0.00157625	0.00175511	0.00175511	0.00185768	0.00220542	0.00262347	0.00293144			0.00398659	0.0038497	0.00317442	0.00289959	0.00263684	0.00294738	0.00310566	0.00272022	0.00283584	0.00299254
							0.0335103		0.0335103	0.0335103			0.0026317	0.0154098	0.00616651	0.0130115			0.00226505	0.00358666				0.00232296	0.00209481	0.00163937	0.00155063	0.00141819	0.00151924	0.00141698	0.00159114	0.00176162	0.00177462	0.00186593	0.00221949	0.0026316	0.00294229			0.00400162	0.00386878	0.00318546	0.00289997	0.00264284	0.00294841	0.00311111	0.00273477	0.00283755	0.00300625
							0.0335103		0.0335103	0.0335103			0.00211153	0.0132713	0.00205082	0.00553284			0.00226505	0.00358929				0.00232478	0.00211396	0.00164087	0.00155595	0.00141899	0.00154182	0.00142271	0.00161551	0.00176917	0.00180753	0.00187278	0.002237	0.00265205	0.00294929			0.00400411	0.00388806	0.00318865	0.00290172	0.0026437	0.00295045	0.00311656	0.00273526	0.00284071	0.00300843
							0.0335103		0.0335103	0.0335103			0.00517481	0.0120728	0.00267212	0.0199017			0.00226827	0.00359601				0.00233663	0.00213067	0.0016418	0.00155999	0.00142925	0.00154409	0.00142758	0.00163585	0.00178823	0.00180903	0.00187715	0.00224703	0.00265914	0.00301195			0.00400515	0.00391317	0.00319076	0.00290519	0.00265197	0.00296236	0.00312926	0.00273749	0.00284339	0.00303649
							0.0335103		0.0335103	0.0335103			0.00331089	0.00698936	0.00286514	0.0193218			0.00227836	0.00359601				0.00233857	0.00213345	0.00166838	0.00156087	0.00143012	0.00155426	0.0014285	0.00165883	0.00178925	0.0018375	0.00187867	0.00225277	0.002674	0.00301611			0.00400528	0.00391391	0.00319228	0.002909	0.00268142	0.00296818	0.00313054	0.00274391	0.00284837	0.00304479
							0.0335103		0.0335103	0.0335103			0.00161925	0.0158734	0.00391747	0.0066922			0.00229423	0.00360321				0.00234112	0.00214715	0.00167379	0.00157913	0.00143701	0.00155462	0.00143325	0.00167936	0.00179547	0.0018417	0.00188247	0.00226683	0.00267455	0.00302691			0.00400858	0.00391438	0.00319643	0.00291492	0.00269926	0.00297747	0.00314699	0.00275217	0.00286001	0.00305076
							0.0335103		0.0335103	0.0335103			0.00538358	0.0188417	0.00556946	0.0136035			0.00229572	0.00360426				0.00234926	0.00214919	0.00168473	0.00160001	0.00143808	0.0015559	0.00143421	0.0016826	0.00179602	0.00184201	0.0018855	0.00228012	0.00268405	0.00307903			0.0040115	0.00391989	0.00319696	0.00291496	0.00270212	0.00298524	0.00315447	0.00276163	0.0028621	0.00305368
							0.0335103		0.0335103	0.0335103			0.00369814	0.00256533	0.00597169	0.00669161			0.00231124	0.00360899				0.00235234	0.00215321	0.00169395	0.00160105	0.00145658	0.00155698	0.00143845	0.0016826	0.00180105	0.00184243	0.0018938	0.00228592	0.00269511	0.00309364			0.0040239	0.00392975	0.00320406	0.0029166	0.00270255	0.00302297	0.00316059	0.00276977	0.0028631	0.00305521
							0.0335103		0.0335103	0.0335103			0.00391461	0.00470889	0.00293709	0.0237429			0.00231334	0.00363353				0.00235329	0.00215388	0.00171745	0.00160367	0.0014609	0.00156061	0.00146073	0.00168445	0.00180239	0.00184851	0.0019013	0.00228754	0.00271822	0.00310278			0.00403147	0.00393579	0.00321017	0.00291952	0.00270972	0.00302719	0.00316541	0.00277756	0.00286619	0.00306488
							0.0335103		0.0335103	0.0335103			0.00204865	0.0144608	0.0025504	0.0142921			0.00232296	0.00364221				0.00235483	0.00216069	0.00171796	0.00161827	0.00146756	0.00157147	0.00146383	0.00169028	0.00180503	0.00186497	0.00190287	0.00230708	0.00274402	0.00317333			0.00404798	0.00393682	0.00321125	0.0029216	0.00271216	0.00304762	0.0031733	0.00277815	0.00288002	0.00306991
							0.0335103		0.0335103	0.0335103			0.00064516	0.00729876	0.00205831	0.00590611			0.00232478	0.00366022				0.00237991	0.0021672	0.00172379	0.00162019	0.00146941	0.00157458	0.00147936	0.0016985	0.00181102	0.00188182	0.00191591	0.00230759	0.00275366	0.00318008			0.00404926	0.00394024	0.00321315	0.0029225	0.00271974	0.0030661	0.00317727	0.00278557	0.00288521	0.00307028
							0.0335103		0.0335103	0.0335103			0.00298241	0.00899992	0.00271768	0.011265			0.00232478	0.00366586				0.00238571	0.00216734	0.00173291	0.00163013	0.00148372	0.00158377	0.00151337	0.00170141	0.00182597	0.00189724	0.00191603	0.00230845	0.00276473	0.00318416			0.00404927	0.00394631	0.00321319	0.00292818	0.00272341	0.00307563	0.00319108	0.00278611	0.0029126	0.00307098
							0.0335103		0.0335103	0.0335103			0.00446995	0.0148846	0.00322972	0.0138758			0.00233663	0.00368325				0.00239605	0.00216815	0.00174951	0.00166248	0.00149426	0.00159041	0.00154058	0.00170848	0.00183247	0.00193408	0.00192247	0.00231027	0.00277289	0.00318841			0.00406034	0.00395289	0.00322218	0.00293243	0.00272561	0.00308128	0.00319648	0.00279001	0.00291582	0.00310869
							0.0335103		0.0335103	0.0335103			0.00435825	0.00661354	0.00047493	0.0183211			0.00233857	0.0036835				0.00243356	0.0021745	0.00175034	0.00167918	0.00150244	0.00159435	0.00154296	0.00171539	0.0018358	0.00195878	0.00193567	0.00232879	0.00277374	0.00322456			0.00406187	0.00396026	0.00322437	0.00293249	0.00273526	0.00308255	0.00319805	0.00280355	0.00292475	0.00311171
							0.0335103		0.0335103	0.0335103			0.00319863	0.010396	0.00565139	0.00065341			0.00234112	0.00368825				0.0024401	0.00217773	0.00175228	0.00168392	0.00151573	0.0016145	0.00155451	0.00171801	0.00185944	0.00196376	0.00195065	0.00233613	0.00279862	0.00324434			0.00406935	0.00396591	0.00322695	0.00293417	0.0027379	0.00308658	0.00319935	0.00281378	0.00292493	0.00311401
							0.0335103		0.0335103	0.0335103			0.00237547	0.00894371	0.00206411	0.00948166			0.00234926	0.00368825				0.00247856	0.00218583	0.00175442	0.00168822	0.00151966	0.00162257	0.00157012	0.00172431	0.00186609	0.00196459	0.00196986	0.00234002	0.00281345	0.00326937			0.00407293	0.00397379	0.00322715	0.00293498	0.00273806	0.00309522	0.00321088	0.00281662	0.00295214	0.00312926
							0.0335103		0.0335103	0.0335103			0.00780906	0.00416659	0.00113131	0.012			0.00235234	0.00370913				0.002484	0.00221139	0.00178755	0.00169793	0.00156304	0.00163937	0.00157543	0.00172606	0.00187266	0.00196966	0.00197295	0.00236611	0.00281949	0.00327068			0.00409422	0.00397683	0.00323204	0.00293711	0.00273933	0.00309658	0.00321377	0.00282117	0.00295257	0.00314065
							0.0335103		0.0335103	0.0335103			0.0034761	0.00478532	0.0007587	0.0234353			0.00235234	0.00371709				0.00249352	0.0022213	0.00180064	0.00172267	0.00158939	0.00164034	0.00157964	0.00173427	0.00187281	0.00198331	0.00197452	0.00237938	0.00282799	0.00327078			0.00410852	0.00398067	0.00323213	0.00294737	0.00276541	0.00310134	0.00321728	0.00282909	0.00296215	0.00314346
							0.0335103		0.0335103	0.0335103			0.00296467	0.0200389	0.00184994	0.00587568			0.00235329	0.00372278				0.00251617	0.00224035	0.00181185	0.00175714	0.00159386	0.00164786	0.00158194	0.00173914	0.0018748	0.00200078	0.00198997	0.00238005	0.00283453	0.00328			0.00413616	0.00399134	0.00323709	0.00296246	0.0027667	0.00311071	0.00322415	0.00283531	0.002971	0.00314373
							0.0335103		0.0335103	0.0335103			0.0032744	0.0102251	0.00452503	0.0120615			0.00235483	0.0037252				0.00252377	0.0022426	0.00184053	0.00176936	0.00159876	0.00165028	0.00160284	0.00175663	0.00187495	0.00201169	0.00199158	0.00238305	0.00283849	0.00329097			0.00416183	0.00399744	0.00323793	0.00297295	0.00276862	0.00313049	0.00322781	0.00284811	0.00297717	0.00315003
							0.0335103		0.0335103	0.0335103			0.00369448	0.015062	0.00262039	0.00879321			0.00237991	0.00372963				0.00253342	0.00224869	0.00184798	0.00178382	0.00159889	0.00165505	0.00161198	0.00175933	0.0018795	0.00202825	0.00201971	0.00239776	0.0028977	0.00329304			0.00419222	0.00399966	0.00324789	0.0029819	0.00278787	0.00313271	0.0032339	0.00286068	0.00297937	0.00315971
							0.0335103		0.0335103	0.0335103			0.00392111	0.0114195	0.00244175	0.0267845			0.00238571	0.00373437				0.00254009	0.00225862	0.00185332	0.001785	0.00159947	0.00165618	0.00161758	0.00177009	0.00188272	0.00204756	0.00203555	0.00240663	0.00295039	0.0033157			0.00419267	0.00400751	0.00325565	0.00298319	0.00278799	0.00313608	0.00323599	0.00286489	0.00298456	0.003169
							0.0335103		0.0335103	0.0335103			0.0043968	0.00732358	0.00447748	0.00744241			0.00239605	0.0037388				0.00256411	0.00226667	0.00186283	0.00178525	0.00161886	0.00170851	0.00165391	0.00178603	0.00189761	0.00205748	0.00203734	0.00242622	0.00296551	0.00332239			0.00419294	0.00402535	0.00325615	0.00298806	0.00279503	0.00314415	0.00323715	0.00287347	0.00298588	0.00318084
							0.0335103		0.0335103	0.0335103			0.00259882	0.0182868	0.00399879	0.00770361			0.00243356	0.00374005				0.0025652	0.00228168	0.00186708	0.00178837	0.00163252	0.00172387	0.00166184	0.00179786	0.0019069	0.00206136	0.00204663	0.00243336	0.00296727	0.00333734			0.0041942	0.00402907	0.00327156	0.00299101	0.00280302	0.00315303	0.00324469	0.00287362	0.0029999	0.00318187
							0.0335103		0.0335103	0.0335103			0.00438409	0.00721033	0.00120588	0.00817419			0.0024401	0.00374263				0.00256973	0.00231249	0.00187232	0.00179185	0.00163563	0.00172435	0.00166553	0.00179941	0.0019147	0.00206899	0.00207613	0.00244527	0.00300324	0.00335943			0.00419922	0.00403311	0.00328348	0.00299699	0.00281033	0.00316659	0.00324976	0.00287389	0.00300805	0.00319328
							0.0335103		0.0335103	0.0335103			0.00253228	0.0231335	0.00169167	0.00813052			0.00247856	0.00376156				0.00257326	0.00231466	0.00188076	0.00180351	0.00163755	0.00174815	0.00166838	0.00181102	0.00192239	0.0020757	0.00208217	0.00244528	0.00300913	0.0033661			0.00422441	0.00403867	0.00328751	0.0029987	0.00281102	0.00317774	0.00326889	0.00288338	0.00301445	0.0031997
							0.0335103		0.0335103	0.0335103			0.00295451	0.0146795	0.00052017	0.0130131			0.002484	0.00376156				0.002575	0.00231825	0.00188432	0.0018246	0.00165088	0.00175753	0.00167125	0.00181374	0.001961	0.00208027	0.00208827	0.00246216	0.00301611	0.00337296			0.00422498	0.00406861	0.00328768	0.00299984	0.00281251	0.00319043	0.00327552	0.00288395	0.00301884	0.00320499
							0.0335103		0.0335103	0.0335103			0.00450998	0.0155897	0.00699629	0.00945963			0.002484	0.00376855				0.00257828	0.00232218	0.00190599	0.00184969	0.00165618	0.00176218	0.00167282	0.0018424	0.00196262	0.00208879	0.00209385	0.002494	0.0030496	0.0033775			0.00423249	0.00408461	0.00329221	0.00301483	0.00283096	0.0032057	0.00327822	0.00288589	0.00302522	0.00320586
							0.0335103		0.0335103	0.0335103			0.00224238	0.00764883	0.00427638	0.0178109			0.00249352	0.00376855				0.00258315	0.00232559	0.00192772	0.0018531	0.00167918	0.0017748	0.00168004	0.00186543	0.00196489	0.002091	0.00209962	0.00251148	0.00305491	0.00340995			0.00423387	0.00409474	0.00331229	0.00302099	0.00283886	0.00320907	0.00328048	0.00290476	0.00302846	0.00321114
							0.0335103		0.0335103	0.0335103			0.0059148	0.0128468	0.00424772	0.0236643			0.00251617	0.00377001				0.00260792	0.00234626	0.00192952	0.00189214	0.00168004	0.00181257	0.00168408	0.00187447	0.00196868	0.00210483	0.00210186	0.00252489	0.003057	0.00341901			0.00423572	0.00409657	0.00332302	0.00303551	0.002842	0.00321289	0.00328834	0.00291016	0.0030394	0.00321477
							0.0335103		0.0335103	0.0335103			0.00766028	0.00781657	0.00561337	0.0119833			0.00252377	0.00377987				0.00262327	0.00235	0.001932	0.0019017	0.00168487	0.00181588	0.00169759	0.00188555	0.00196991	0.00211019	0.00211413	0.00253424	0.00306224	0.00344739			0.00424245	0.00410641	0.00332967	0.00303602	0.00284381	0.00321354	0.00329857	0.00291453	0.00304679	0.00321878
							0.0335103		0.0335103	0.0335103			0.00682912	0.00750953	0.00220579	0.0190125			0.00253342	0.00382112				0.00264359	0.00235876	0.00193262	0.00190765	0.00169351	0.00181857	0.00169934	0.00189141	0.00198149	0.00211999	0.00212388	0.00254246	0.00307299	0.00349054			0.00424982	0.00412772	0.00333186	0.00304665	0.0028451	0.00321592	0.0033092	0.00291551	0.00307448	0.00321971
							0.0335103		0.0335103	0.0335103			0.00136018	0.0036756	0.00536764	0.00743255			0.00254009	0.00382117				0.00264429	0.00236975	0.00194324	0.00191746	0.00170335	0.00182143	0.00171458	0.00189668	0.00198544	0.00213627	0.00214334	0.00254716	0.00309083	0.00352121			0.004258	0.00414064	0.00333241	0.00304935	0.00284773	0.0032302	0.00331395	0.00291769	0.00307687	0.00324243
							0.0335103		0.0335103	0.0335103			0.00321165	0.0139429	0.00081774	0.0242785			0.00256411	0.00382357				0.00265754	0.00243073	0.00196818	0.0019343	0.00172801	0.0018258	0.00172866	0.00192772	0.00199063	0.00214334	0.0021517	0.00258574	0.00309671	0.00360759			0.00426267	0.00415009	0.00333332	0.00306198	0.00285005	0.00323966	0.00331444	0.00292247	0.00307936	0.0032426
							0.0335103		0.0335103	0.0335103			0.00227909	0.0048015	0.00176269	0.0103868			0.0025652	0.00382412				0.00267276	0.00243249	0.00197078	0.001952	0.00176181	0.00182845	0.00173458	0.00193844	0.00200345	0.00215056	0.0021522	0.00259089	0.00309975	0.00363943			0.00427753	0.00415282	0.00333529	0.0030732	0.00285293	0.00324997	0.00332067	0.00293141	0.00309362	0.00324495
							0.0335103		0.0335103	0.0335103			0.00354196	0.0214624	0.00347484	0.00313235			0.00256973	0.00383336				0.00268278	0.0024358	0.00198501	0.00195993	0.00176264	0.00183928	0.00174654	0.00195065	0.00201388	0.00216997	0.00215927	0.00259621	0.00311671	0.0036543			0.00428663	0.0041592	0.00333595	0.0030784	0.00285742	0.00325057	0.00332566	0.0029429	0.00309491	0.00324666
							0.0335103		0.0335103	0.0335103			0.00132159	0.00782915	0.00168527	0.0045982			0.00257326	0.00384069				0.0026909	0.0024653	0.00201045	0.00197479	0.00177213	0.00186344	0.00179372	0.00195207	0.00207247	0.00216997	0.00215989	0.00260287	0.00317831	0.00366066			0.00428876	0.00416039	0.00334323	0.00308351	0.00285771	0.00325873	0.00332921	0.00294358	0.00311203	0.00325208
							0.0335103		0.0335103	0.0335103			0.00415435	0.0168291	0.00187306	0.0105422			0.002575	0.00385695				0.00270379	0.00246793	0.00201199	0.00199421	0.00177453	0.00186711	0.00179665	0.00197295	0.00208298	0.00217045	0.00217045	0.00264379	0.00317934	0.00366138			0.00429356	0.00417694	0.00335681	0.00309285	0.00286281	0.00327372	0.00333164	0.00294644	0.00312054	0.00325575
							0.0335103		0.0335103	0.0335103			0.002892	0.0158128	0.00097311	0.00988847			0.00257828	0.00385695				0.00270423	0.00247711	0.00201702	0.00199455	0.00178308	0.00191027	0.00182061	0.00198026	0.00208626	0.00217091	0.00218136	0.00264797	0.00318051	0.00368964			0.00429475	0.00419267	0.00335965	0.00310492	0.00287314	0.00329831	0.00333224	0.00295314	0.00312415	0.00325741
							0.0335103		0.0335103	0.0335103			0.00369881	0.022919	0.00279268	0.0157724			0.00257828	0.00386005				0.00270999	0.00248882	0.0020244	0.00199843	0.00179547	0.00192772	0.00182845	0.00198587	0.0020904	0.00217865	0.0021908	0.00264808	0.00319948	0.00370632			0.00429529	0.0041942	0.00336827	0.00310601	0.002878	0.00331334	0.00333861	0.00295932	0.00313283	0.00326847
							0.0335103		0.0335103	0.0335103			0.00432327	0.0200834	0.00051839	0.0155338			0.00258315	0.00388903				0.00274251	0.00249415	0.00203694	0.00199948	0.00179605	0.00192891	0.0018462	0.00200463	0.00209237	0.00220918	0.00219792	0.00266103	0.0032	0.00372259			0.00430801	0.00421897	0.00336841	0.00310675	0.00288673	0.0033202	0.0033501	0.00296587	0.00315186	0.00327947
							0.0335103		0.0335103	0.0335103			0.00158386	0.0156498	0.00041362	0.00984003			0.00260792	0.00389917				0.00274906	0.00249508	0.00205522	0.00206212	0.00180188	0.00193262	0.00185322	0.00201616	0.00209486	0.00222474	0.0022027	0.00267287	0.00321131	0.00376657			0.00433329	0.00422376	0.00337356	0.00310744	0.00290071	0.00332341	0.00335285	0.00296604	0.00315352	0.00328847
							0.0335103		0.0335103	0.0335103			0.00484216	0.00824886	0.00400759	0.0256149			0.00262327	0.00391018				0.00278474	0.00249875	0.00205522	0.00208583	0.00180283	0.00193796	0.00185771	0.00202223	0.00209637	0.0022253	0.00220329	0.00269623	0.00327989	0.00376719			0.00434528	0.00422608	0.00337451	0.00310922	0.0029018	0.00332405	0.0033577	0.00296898	0.00316793	0.00330569
							0.0335103		0.0335103	0.0335103			0.00410722	0.0148683	0.00524857	0.00575808			0.00264359	0.00391317				0.0027883	0.00251306	0.00208259	0.00210173	0.0018336	0.0019494	0.00186014	0.00206992	0.00209689	0.00223253	0.00222152	0.00270636	0.00328052	0.0037698			0.00435146	0.00423357	0.00337551	0.0031166	0.00292549	0.00334081	0.00336451	0.00297177	0.00318138	0.00332628
							0.0335103		0.0335103	0.0335103			0.00542536	0.0167911	0.00404652	0.0130641			0.00264359	0.0039254				0.00278898	0.00251526	0.00208513	0.00210265	0.00185213	0.00195919	0.00186837	0.00207274	0.00211677	0.00224579	0.00223423	0.00270696	0.00328245	0.00384431			0.00435426	0.00425941	0.00338746	0.00311963	0.00292652	0.00334081	0.00337423	0.00298238	0.00319812	0.00333653
							0.0335103		0.0335103	0.0335103			0.00188405	0.00330316	0.00658552	0.0232156			0.00264429	0.0039254				0.00281317	0.00252061	0.00209747	0.00211207	0.00186706	0.00197285	0.00187384	0.0020912	0.00212853	0.00225256	0.00223639	0.00271313	0.00329517	0.00384696			0.00436612	0.00428255	0.00341092	0.00312281	0.00293176	0.00334994	0.00339706	0.00298297	0.00319816	0.00333931
							0.0335103		0.0335103	0.0335103			0.00209448	0.00337413	0.00202865	0.0207266			0.00265754	0.00392622				0.00282442	0.00253117	0.00210262	0.00212542	0.0018693	0.00198827	0.00188745	0.00209899	0.00214417	0.00225408	0.00227626	0.00271766	0.00330123	0.00389212			0.0043764	0.00428308	0.003414	0.00312501	0.00293444	0.00335952	0.0034062	0.00298503	0.00320538	0.00335552
							0.0335103		0.0335103	0.0335103			0.00192906	0.0043141	0.00502212	0.00279694			0.00267276	0.00392768				0.00282462	0.00253913	0.00210474	0.00212829	0.00187188	0.00199943	0.00189315	0.00210549	0.00216049	0.00228012	0.00227917	0.00271786	0.00330275	0.00395233			0.00438373	0.00429955	0.00341453	0.0031311	0.00293675	0.00336203	0.00342251	0.00298729	0.00321267	0.00336304
							0.0335103		0.0335103	0.0335103			0.00338525	0.0157698	0.00258981	0.00843829			0.00268278	0.00392768				0.00283412	0.00255927	0.00211075	0.00213744	0.00187599	0.00200047	0.00191591	0.0021082	0.00216233	0.0023256	0.00228596	0.00271826	0.00331387	0.00395241			0.0043868	0.00430459	0.00343015	0.00313429	0.00293997	0.00336239	0.00342267	0.00299158	0.00324308	0.00338137
							0.0335103		0.0335103	0.0335103			0.00373677	0.00961757	0.00086762	0.0167636			0.0026909	0.00392922				0.00284498	0.00257299	0.00212119	0.0021499	0.00187804	0.00201702	0.00191753	0.00211437	0.00218786	0.00232723	0.0022968	0.00272157	0.00333082	0.00397288			0.00440557	0.00430495	0.00344012	0.00313714	0.00294577	0.0033772	0.00342342	0.00300616	0.00324502	0.00340153
							0.0335103		0.0335103	0.0335103			0.00252153	0.00635847	0.00241771	0.0100613			0.00270379	0.00393629				0.00287138	0.00258623	0.00216973	0.00215388	0.0018795	0.0020349	0.0019289	0.00212016	0.00220649	0.00233983	0.00230534	0.00272546	0.00333704	0.0039756			0.00441523	0.00431146	0.00344148	0.0031426	0.00295282	0.00339382	0.00342827	0.00302978	0.00324581	0.00340232
							0.0335103		0.0335103	0.0335103			0.00503342	0.00297462	0.00112098	0.00304535			0.00270423	0.00394707				0.00287695	0.00258675	0.00218009	0.00218414	0.00188253	0.00203817	0.00194989	0.00212103	0.00222212	0.00234564	0.00230628	0.00272623	0.00339929	0.0039775			0.00441549	0.00431856	0.00345657	0.00314588	0.00295446	0.0034016	0.00342927	0.00303062	0.00326116	0.00341023
							0.0335103		0.0335103	0.0335103			0.00129291	0.0212839	0.00069495	0.00909422			0.00270999	0.00395637				0.00292867	0.00258718	0.00218262	0.00218708	0.0019084	0.00203985	0.00195405	0.00212504	0.00223494	0.00235754	0.00234356	0.00272674	0.00340782	0.00398393			0.00442088	0.00431877	0.00345702	0.00315597	0.00295505	0.00340519	0.00343122	0.0030394	0.00326322	0.00341493
							0.0335103		0.0335103	0.0335103			0.00265338	0.0184283	0.00209639	0.0157921			0.00274251	0.0039636				0.00295225	0.00259585	0.00218517	0.00219097	0.00191745	0.00205235	0.001957	0.00212669	0.00226283	0.00239327	0.0023606	0.00272919	0.00341022	0.00398894			0.00443771	0.00433679	0.0034601	0.00315825	0.00296857	0.00341325	0.00343195	0.00304177	0.00326847	0.00343161
							0.0335103		0.0335103	0.0335103			0.00325176	0.0162496	0.00048795	0.00194302			0.00274906	0.00396388				0.00295987	0.00261529	0.00221033	0.00221409	0.00192688	0.00205316	0.00195848	0.00213561	0.00227703	0.00240177	0.00236078	0.00273112	0.00346383	0.00399587			0.00444288	0.00435772	0.00346116	0.00315979	0.00297614	0.00342391	0.00343737	0.00304695	0.00327857	0.00344267
							0.0335103		0.0335103	0.0335103			0.00440792	0.00790735	0.00228211	0.0192884			0.00278474	0.00396388				0.00298992	0.00266572	0.00222481	0.0022216	0.00192873	0.00205748	0.00195908	0.00217652	0.00228705	0.00240217	0.00237043	0.00274355	0.00346788	0.00400731			0.00444717	0.00436935	0.00347019	0.00316078	0.00298089	0.00343641	0.00344479	0.00306198	0.00329216	0.00348495
							0.0335103		0.0335103	0.0335103			0.00081054	0.0123138	0.00191467	0.0199732			0.0027883	0.00396415				0.00300881	0.00267129	0.0022256	0.00222709	0.00195312	0.00205907	0.00196868	0.00218327	0.00228754	0.00242714	0.00237897	0.0027591	0.00347207	0.00402023			0.00445087	0.00437444	0.00349148	0.00316319	0.00299332	0.00344067	0.00347718	0.00307424	0.00330186	0.00348632
							0.0335103		0.0335103	0.0335103			0.00476646	0.0101039	0.00458969	0.00479853			0.0027883	0.00396591				0.0030124	0.00268372	0.00225601	0.00225444	0.00197349	0.00206721	0.0019761	0.00218669	0.00230252	0.00242905	0.00238282	0.00278061	0.0034762	0.00403564			0.00446443	0.00437689	0.00350297	0.0031777	0.00300382	0.00346574	0.00347734	0.00308646	0.00330879	0.00348995
							0.0335103		0.0335103	0.0335103			0.00599993	0.00607692	0.00688024	0.0126821			0.00278898	0.00396591				0.00304078	0.00268883	0.00226072	0.00225661	0.00197462	0.00207081	0.00199836	0.00218719	0.00230474	0.00242909	0.00238994	0.00278862	0.00349236	0.00404346			0.00448271	0.00438444	0.00350767	0.0031826	0.0030113	0.00346882	0.00348512	0.00309287	0.00331523	0.0034947
							0.0335103		0.0335103	0.0335103			0.00452142	0.00644816	0.00232352	0.0161908			0.00281317	0.00396766				0.00308641	0.00269511	0.00226641	0.00227097	0.00198564	0.00207472	0.00200819	0.00218902	0.00234126	0.00244991	0.00240401	0.00279689	0.00351139	0.00404967			0.00450485	0.00439388	0.0035138	0.0031828	0.00301283	0.00347278	0.00348682	0.00311143	0.00332436	0.00350351
							0.0335103		0.0335103	0.02703			0.00136091	0.00306014	0.00285896	0.00809805			0.00282442	0.00397018				0.00309434	0.00270238	0.0022838	0.00227921	0.00201012	0.00208264	0.00202573	0.00219107	0.00234356	0.00246194	0.00240566	0.00279886	0.0035175	0.00407408			0.00450497	0.0043956	0.00351947	0.00320072	0.00302639	0.00348369	0.00350897	0.00313195	0.00332808	0.00351818
							0.0335103		0.0335103	0.02703			0.00335557	0.0134423	0.0050429	0.0177569			0.00282442	0.00398659				0.00310822	0.00271885	0.00228432	0.00228214	0.00201718	0.00210356	0.00205522	0.00219681	0.00234427	0.00246952	0.0024384	0.00281507	0.00351895	0.00412064			0.00450757	0.00440376	0.00351956	0.00320404	0.00303437	0.00349079	0.00351113	0.00313727	0.00333174	0.0035392
							0.0335103		0.0335103	0.0270178			0.00570797	0.0177188	0.00598581	0.00582062			0.00282462	0.00400162				0.00311706	0.00272633	0.00229189	0.00229352	0.00202541	0.00212661	0.00206103	0.00219921	0.00235662	0.00247042	0.00244674	0.00282243	0.00352801	0.0041212			0.00450965	0.00441284	0.00352109	0.0032074	0.0030414	0.0034931	0.00352402	0.00314082	0.00334674	0.00354026
							0.0335103		0.0335103	0.0270178			0.00640346	0.0189796	0.00126056	0.013146			0.00282462	0.00400162				0.00312606	0.00273668	0.00231258	0.00230701	0.00202573	0.00215295	0.00206122	0.00224675	0.00235974	0.00250373	0.00244888	0.0028253	0.00354886	0.00412251			0.0045141	0.00442488	0.00352128	0.00321561	0.00304217	0.00349713	0.00353136	0.00314685	0.00334722	0.00354509
							0.0335103		0.0335103	0.0270178			0.00668586	0.00572096	0.00250905	0.00495693			0.00283412	0.00400411				0.00312926	0.00274165	0.00232478	0.0023147	0.00203526	0.00215866	0.00207247	0.00225943	0.00236337	0.00251732	0.00245817	0.00284928	0.003557	0.00414536			0.00453575	0.00443104	0.00352576	0.00322312	0.00304271	0.00349824	0.00353175	0.0031526	0.00335132	0.00356247
							0.0335103		0.0335103	0.0270178			0.00530212	0.00596895	0.00275968	0.0105829			0.00284498	0.00400515				0.00313154	0.00275473	0.00232774	0.00233663	0.00205316	0.0021634	0.00207282	0.00226729	0.00236466	0.00254075	0.0024722	0.00287884	0.00357849	0.00415172			0.00454609	0.00444255	0.00353264	0.0032262	0.00305045	0.00350526	0.00353264	0.00315355	0.00335406	0.00357314
							0.0335103		0.0335103	0.0270178			0.00657525	0.0108671	0.00360076	0.015837			0.00287138	0.00400528				0.00313472	0.0027665	0.00232858	0.00236318	0.0020547	0.00217518	0.00207858	0.00227877	0.00236709	0.00256533	0.00247973	0.00289244	0.00360705	0.00416323			0.00454732	0.00445388	0.00353859	0.00322835	0.00305108	0.0035076	0.00353886	0.00318111	0.00335582	0.00357527
							0.0335103		0.0335103	0.0270178			0.0056297	0.0134168	0.00410399	0.0172447			0.00287695	0.00400858				0.00315809	0.00279275	0.00234436	0.00237074	0.002055	0.00220577	0.00210483	0.00229288	0.00237072	0.00257075	0.00248522	0.00290664	0.00361123	0.00418972			0.00454891	0.00446002	0.00354142	0.00323545	0.00305736	0.003509	0.0035431	0.0031878	0.00336159	0.0035807
							0.0335103		0.0335103	0.0270178			0.00347637	0.0128908	0.00306213	0.0193474			0.00292867	0.00400858				0.00316566	0.00281317	0.00235512	0.00238708	0.00205907	0.00221227	0.00211437	0.00229754	0.00237674	0.00258166	0.00248793	0.00291037	0.00362038	0.0042109			0.00455001	0.00448394	0.00354558	0.00323966	0.00306129	0.00352134	0.00354411	0.00319195	0.00340094	0.00359099
							0.0335103		0.0335103	0.0270178			0.00485963	0.0111783	0.0027884	0.0132471			0.00295225	0.0040115				0.00317054	0.00282442	0.00235822	0.00239608	0.00209957	0.00221292	0.00211702	0.00230152	0.0023819	0.00259238	0.00251518	0.00292522	0.00362756	0.00421287			0.00455938	0.00449629	0.00354688	0.0032416	0.00306285	0.00355114	0.00354502	0.00320632	0.00342277	0.00360277
							0.0335103		0.0335103	0.0270178			0.00675304	0.0190786	0.0025098	0.021349			0.00295987	0.0040239				0.00319225	0.00282684	0.00235825	0.00240804	0.00210022	0.00221519	0.00212986	0.00231328	0.00238518	0.00259531	0.00252206	0.00294455	0.00362942	0.00421407			0.00456196	0.00449891	0.00355209	0.00324593	0.00306963	0.00355432	0.00354871	0.00320753	0.00343209	0.00360554
							0.0335103		0.0335103	0.0270178			0.00246095	0.00638138	0.00301959	0.00837429			0.00295987	0.0040239				0.00321724	0.00282825	0.00235878	0.00242632	0.00211675	0.00221674	0.00213332	0.0023136	0.00239599	0.00259842	0.002534	0.00294929	0.00363391	0.00422137			0.00458667	0.00450235	0.00356951	0.00324867	0.00307102	0.00355704	0.0035638	0.00321452	0.00345481	0.00363214
							0.0335103		0.0335103	0.0270178			0.00310981	0.014734	0.0029708	0.0102627			0.00298992	0.00403147				0.00323605	0.00283459	0.00239304	0.0024264	0.00211756	0.00222872	0.00216489	0.00231542	0.00240866	0.00260247	0.00254724	0.00296761	0.00363431	0.00423361			0.0045907	0.00450318	0.00357	0.00325011	0.00307313	0.00355916	0.00356803	0.00323625	0.00347169	0.00363742
							0.0335103		0.0335103	0.0270178			0.00324463	0.0103018	0.00102493	0.00903461			0.00300881	0.00404798				0.00323605	0.00285514	0.00239886	0.00243814	0.00212003	0.00223478	0.00216641	0.00231818	0.00242671	0.00260743	0.00255047	0.00297027	0.00363488	0.00425634			0.00460573	0.00450355	0.00358059	0.00325367	0.00307344	0.00356054	0.00357424	0.00325174	0.00347737	0.0036521
							0.0335103		0.0335103	0.0270178			0.00260601	0.00481169	0.00413554	0.00203844			0.0030124	0.00404926				0.00323788	0.00288943	0.00240286	0.00247132	0.00212895	0.00224214	0.00216727	0.0023193	0.00243131	0.0026082	0.00255341	0.00301408	0.00368333	0.00429615			0.00461573	0.00451997	0.00359608	0.00325565	0.00308849	0.00357646	0.00357497	0.00325417	0.00349434	0.00367223
							0.0335103		0.0335103	0.0270178			0.00357005	0.0179706	0.00494365	0.00537223			0.00304078	0.00404927				0.0032491	0.00289492	0.0024084	0.002484	0.00213345	0.00224769	0.00220762	0.00232161	0.00243527	0.00261102	0.00258159	0.00302066	0.00369617	0.00429689			0.00461714	0.00452951	0.00360532	0.00326406	0.00311128	0.0035799	0.00357604	0.00325513	0.00350601	0.0036845
							0.0335103		0.0335103	0.0269479			0.00589947	0.00454478	0.0007278	0.0184458			0.00304078	0.00406034				0.00325518	0.00290764	0.00240878	0.00249747	0.00214122	0.00224776	0.00224934	0.00232161	0.00244327	0.00264282	0.00258325	0.00305067	0.00369688	0.00430003			0.00461729	0.00453197	0.00361317	0.00327769	0.00311437	0.00358145	0.00357821	0.00325514	0.0035169	0.00371794
							0.0335103		0.0335103	0.0269479			0.00439252	0.00518674	0.00085342	0.0054621			0.00308641	0.00406187				0.00326252	0.00291136	0.00241001	0.00250741	0.00214905	0.00225069	0.00226786	0.00232945	0.0024448	0.00266077	0.00265552	0.00308892	0.00370794	0.00432244			0.004626	0.00453655	0.00361327	0.0032897	0.00311526	0.00358579	0.00358358	0.0032603	0.0035231	0.00373263
							0.0335103		0.0335103	0.0269479			0.00684331	0.00525728	0.00445966	0.0107342			0.00309434	0.00406935				0.00328549	0.00291751	0.00243142	0.00250822	0.00215483	0.00225845	0.00227304	0.00233543	0.002449	0.00266653	0.00266482	0.0031105	0.00371767	0.00433557			0.00463362	0.00454198	0.0036136	0.00329335	0.00311939	0.00358931	0.00360045	0.00326406	0.00353467	0.00373617
							0.0335103		0.0335103	0.0269479			0.00116896	0.0065184	0.00567412	0.0170972			0.00310822	0.00407293				0.0033107	0.00292853	0.0024401	0.00250865	0.00215812	0.00225862	0.00228214	0.00234631	0.00244991	0.0026787	0.00266703	0.00311368	0.00371843	0.00434027			0.00464133	0.00454897	0.00363386	0.00330591	0.00311971	0.00359053	0.00360422	0.0032689	0.003535	0.00373958
							0.0335103		0.0335103	0.0269479			0.00113686	0.0147218	0.00272594	0.00573678			0.00311706	0.00407293				0.00332423	0.00294241	0.00245388	0.00253259	0.00216089	0.00227265	0.00230152	0.00235659	0.00245326	0.00269509	0.00267966	0.00311906	0.00373268	0.00434822			0.00464667	0.00454995	0.00363989	0.00330822	0.00312199	0.00359884	0.0036106	0.00326982	0.0035377	0.00374124
							0.0335103		0.0335103	0.0269479			0.00292107	0.0168657	0.00201851	0.0231631			0.00311706	0.00409422				0.00333377	0.00295257	0.00246247	0.00255089	0.0021617	0.00227636	0.0023047	0.00236953	0.00245573	0.00270379	0.00267984	0.00312352	0.00374945	0.00436954			0.00465392	0.00456109	0.00365794	0.00332357	0.00312701	0.0035998	0.00361085	0.00327492	0.00355332	0.00374643
							0.0335103		0.0335103	0.0269479			0.00399373	0.0201949	0.00288472	0.00813826			0.00312606	0.00409422				0.00333942	0.00295817	0.00248037	0.00255759	0.00218176	0.00229054	0.00230654	0.00237725	0.00246539	0.0027202	0.00268122	0.0031378	0.00376556	0.00437279			0.00466694	0.00458123	0.00366234	0.00333039	0.00313116	0.00361138	0.00361344	0.00329183	0.00357	0.00374985
							0.0335103		0.0335103	0.0269479			0.00383234	0.0154407	0.00167963	0.0232163			0.00312926	0.00410852				0.00334524	0.00296507	0.00249496	0.00256049	0.0021901	0.00231893	0.00232849	0.00239517	0.002475	0.00272098	0.00272979	0.00316334	0.00379066	0.00441934			0.00468247	0.00458681	0.00366314	0.00333734	0.00313731	0.00361669	0.00361691	0.00329337	0.00357604	0.00375074
							0.0335103		0.0335103	0.0269479			0.00654588	0.0130335	0.00087702	0.00460677			0.00312926	0.00413616				0.00337373	0.00298291	0.00249505	0.00256834	0.00221062	0.00232008	0.002329	0.00240083	0.00248167	0.00273838	0.00275037	0.00316816	0.00379621	0.00444965			0.00470263	0.00458831	0.00366494	0.00334926	0.00314211	0.00361689	0.00363081	0.00330299	0.00359791	0.00375554
							0.0335103		0.0335103	0.0269479			0.00544788	0.00483053	0.00511267	0.0122843			0.00313154	0.00416183				0.00338431	0.00300541	0.00249689	0.00258432	0.00224193	0.00232559	0.0023313	0.00240091	0.00248332	0.00274402	0.00277455	0.00317267	0.00381091	0.00447231			0.00471336	0.0045907	0.00367416	0.00335007	0.00315437	0.00361698	0.00363103	0.00331558	0.00360827	0.00377749
							0.0335103		0.0335103	0.0269479			0.00374506	0.00615635	0.00591329	0.0200637			0.00313154	0.00419222				0.00338451	0.00300628	0.00255456	0.0025938	0.00224246	0.00232571	0.00233999	0.00240411	0.00249238	0.00275642	0.00277591	0.00317645	0.00381385	0.0044775			0.00471822	0.00459373	0.00367516	0.0033503	0.00315802	0.00363366	0.00363791	0.00332734	0.00361406	0.00378987
							0.0335103		0.0335103	0.0269479			0.00319714	0.01618	0.00103827	0.0208306			0.00313472	0.00419267				0.00338866	0.00301069	0.00256178	0.00260174	0.00225259	0.00234626	0.00237699	0.00242895	0.00249877	0.00275792	0.00281243	0.00321055	0.00382026	0.00453656			0.00473427	0.00461246	0.00368514	0.00335187	0.00315819	0.00365858	0.0036389	0.0033278	0.00363035	0.00379492
							0.0335103		0.0335103	0.0269479			0.00459773	0.0183732	0.00298383	0.0132795			0.00315809	0.00419294				0.00342479	0.00303496	0.00258432	0.00260517	0.00225851	0.00234793	0.00238419	0.00243687	0.00250499	0.0027623	0.00281799	0.00322971	0.00382193	0.00457421			0.00473534	0.00461573	0.00368867	0.00336458	0.00315853	0.0036627	0.00365423	0.00336239	0.0036358	0.00379605
							0.0335103		0.0335103	0.0269479			0.00269883	0.0187822	0.0015987	0.0115745			0.00316566	0.0041942				0.00343792	0.00304065	0.00258453	0.00262256	0.00226818	0.00234829	0.00242851	0.0024435	0.00250615	0.00279439	0.00281957	0.0033023	0.0038261	0.00460881			0.00473861	0.00462478	0.00368871	0.00336763	0.00316414	0.00367862	0.00366051	0.00338048	0.0036463	0.0038009
							0.0335103		0.0335103	0.0269479			0.00300363	0.0168589	0.00274446	0.00649758			0.00317054	0.00419922				0.00344059	0.00305183	0.00258517	0.00263166	0.00227139	0.00238571	0.00244758	0.00244807	0.00251272	0.00280023	0.00282977	0.00331489	0.00385158	0.004618			0.00473931	0.00462933	0.00371007	0.0033736	0.00316482	0.00369203	0.00367347	0.00338864	0.00367086	0.00380221
							0.0335103		0.0335103	0.0269479			0.00679032	0.00304595	0.00150109	0.00925894			0.00319225	0.00422441				0.00345867	0.00306282	0.0025889	0.00263532	0.00227877	0.00239886	0.00245113	0.0024548	0.00251647	0.00280519	0.00285182	0.00332287	0.00385474	0.00462024			0.0047447	0.00464497	0.0037127	0.00337632	0.00317163	0.00369768	0.00368764	0.00338913	0.00367601	0.00380864
							0.0335103		0.0335103	0.0269479			0.00391206	0.016674	0.00252373	0.0186661			0.00321724	0.00422498				0.00347216	0.00307354	0.00259258	0.00263874	0.00229291	0.00240149	0.00245582	0.00245654	0.00253116	0.00282083	0.00287358	0.003328	0.00387199	0.00463064			0.0047593	0.00464667	0.00371422	0.00338203	0.003182	0.00370024	0.00368871	0.00340848	0.00368842	0.00382106
							0.0335103		0.0335103	0.0269479			0.00568872	0.0239172	0.00416078	0.00620472			0.00321724	0.00422498				0.00347459	0.00309434	0.00259606	0.00266139	0.00229291	0.00240769	0.00246937	0.00248352	0.00255457	0.00287398	0.0028882	0.00333592	0.00388435	0.00466397			0.00478222	0.00464892	0.00372896	0.00339063	0.00321315	0.00370971	0.00369201	0.00343042	0.00369283	0.00382185
							0.0335103		0.0335103	0.0269479			0.00584511	0.0213281	0.00687874	0.00448676			0.00323605	0.00423249				0.00347517	0.00310669	0.00259909	0.00268029	0.00229293	0.00242028	0.00247036	0.00249638	0.00255681	0.00288277	0.0028958	0.00334316	0.0038902	0.00466576			0.00478234	0.00465822	0.00373201	0.0033964	0.0032243	0.0037135	0.00369452	0.00343357	0.00371297	0.00383385
							0.0335103		0.0335103	0.0269479			0.00545334	0.0165567	0.00279325	0.0112962			0.00323605	0.00423387				0.00347529	0.00312101	0.00260376	0.0026806	0.00230184	0.00242834	0.00247611	0.00250058	0.00255815	0.00290132	0.00291659	0.00335926	0.00389352	0.00468977			0.00480221	0.00465973	0.00373502	0.00340289	0.00323005	0.00372199	0.00370921	0.00343486	0.00371763	0.00383893
							0.0335103		0.0335103	0.0269479			0.00412064	0.0113249	0.0040418	0.0246745			0.00323788	0.00423387				0.00348121	0.00314147	0.00260517	0.00268336	0.00230305	0.00244074	0.0024762	0.00252026	0.00255832	0.0029322	0.00292945	0.00339621	0.00391312	0.00469187			0.00480435	0.00468165	0.0037503	0.00340519	0.00323836	0.00372737	0.00373295	0.00344695	0.00371934	0.00384278
							0.0335103		0.0335103	0.0269479			0.00722539	0.0072639	0.00043143	0.00831474			0.0032491	0.00423572				0.0034917	0.00314985	0.00261297	0.00268721	0.00230716	0.00244234	0.00250428	0.0025317	0.00257869	0.00293708	0.00294442	0.0034379	0.00391436	0.00469787			0.00481769	0.00469901	0.00375359	0.00340568	0.00324281	0.00372896	0.00375074	0.00344819	0.00373325	0.00384436
							0.0335103		0.0335103	0.0269479			0.00506319	0.0169557	0.00501296	0.00980014			0.00325518	0.00424245				0.00349866	0.00316015	0.00261672	0.00269965	0.00233488	0.0024448	0.00250636	0.00253412	0.00258134	0.0029406	0.0029608	0.00344148	0.00391911	0.00471969			0.00482315	0.00470137	0.00376604	0.00340937	0.00325027	0.00373275	0.00375628	0.0034588	0.0037335	0.00387085
							0.0335103		0.0335103	0.0269479			0.00323875	0.0108513	0.00470009	0.00169099			0.00326252	0.00424982				0.00349943	0.00316228	0.00261836	0.0027001	0.00233762	0.00244858	0.00255461	0.00255221	0.00258992	0.00295899	0.00296148	0.00345367	0.00396845	0.00477453			0.00482675	0.00470145	0.0037904	0.00341896	0.00325311	0.00374033	0.0037635	0.00346124	0.00373509	0.00388823
							0.0335103		0.0335103	0.0269479			0.00673388	0.0195946	0.00209103	0.0157642			0.00326252	0.004258				0.0035062	0.00318411	0.00262719	0.00270239	0.00233857	0.00245572	0.00256321	0.00255461	0.00259089	0.00296004	0.00300746	0.00346331	0.00397372	0.00478132			0.00485754	0.00471	0.00379699	0.00344869	0.00325337	0.00375245	0.00376705	0.0034671	0.00375486	0.00389603
							0.0335103		0.0335103	0.0269479			0.00467237	0.0229114	0.00243171	0.0247723			0.00328549	0.00426267				0.00351123	0.00318457	0.00263082	0.00270361	0.00234305	0.00248033	0.002569	0.00256425	0.00259489	0.00296961	0.00304457	0.00346913	0.00401317	0.0048429			0.00486261	0.00471336	0.0037979	0.0034677	0.00325376	0.00375904	0.00378104	0.00347024	0.00375497	0.00390884
							0.0335103		0.0335103	0.0269479			0.00417013	0.00917558	0.00159076	0.0239479			0.0033107	0.00426267				0.00352066	0.00321087	0.00263197	0.00270535	0.00234956	0.00248345	0.00257054	0.00256599	0.00260116	0.00298015	0.00304555	0.00349485	0.00401548	0.00486594			0.00486443	0.0047142	0.00380171	0.00346798	0.00326288	0.00376073	0.00378297	0.0034732	0.00379947	0.00390912
							0.0335103		0.0335103	0.0269479			0.00478096	0.00223552	0.00367513	0.00707182			0.00332423	0.00427753				0.00353105	0.00323851	0.00263754	0.00274063	0.00235631	0.00249877	0.0025761	0.00257756	0.00264487	0.00298364	0.00305886	0.00351901	0.00402608	0.00487923			0.00486661	0.00472789	0.00383593	0.00347062	0.00327453	0.00376225	0.00379707	0.00347865	0.00380909	0.00391197
							0.0335103		0.0335103	0.0256405			0.00433317	0.00329383	0.00223225	0.00633972			0.00333377	0.00428663				0.00358128	0.00324454	0.00264288	0.00274251	0.00237466	0.00250932	0.00259842	0.00257993	0.00264934	0.0029847	0.00306095	0.00356324	0.0040399	0.0048794			0.00487117	0.00472896	0.00384432	0.00349856	0.0032815	0.0037643	0.00380662	0.00348512	0.00380948	0.00393554
							0.0335103		0.0335103	0.0256405			0.00643971	0.011274	0.00463835	0.0111435			0.00333942	0.00428876				0.00358136	0.00324588	0.00264429	0.00277782	0.00240038	0.00251362	0.00261886	0.00258543	0.00267684	0.002987	0.00306766	0.00358015	0.00406229	0.00489005			0.00487222	0.00473066	0.00384455	0.0035045	0.00328403	0.00377185	0.00381482	0.00350421	0.00381696	0.00394128
							0.0335103		0.0335103	0.0256405			0.00465585	0.016212	7.8e-05	0.00296527			0.00334524	0.00429356				0.00359025	0.0032705	0.00265754	0.00279747	0.00240092	0.00251647	0.00262084	0.00260247	0.00267931	0.00300359	0.00308666	0.00360803	0.00408117	0.00491726			0.00488527	0.00473861	0.00385585	0.00350451	0.00329325	0.0037795	0.00382568	0.0035214	0.00381751	0.0039428
							0.0335103		0.0335103	0.0202725			0.0048985	0.0148085	0.0036449	0.0159431			0.00337373	0.00429475				0.00360351	0.00327683	0.00266103	0.00280599	0.00240161	0.00252325	0.00262911	0.0026052	0.0026841	0.00300619	0.00308863	0.00361118	0.00409366	0.00493642			0.00489211	0.00474138	0.00386585	0.00351037	0.0033065	0.00379129	0.00382973	0.00352695	0.00383215	0.00395616
							0.0335103		0.0335103	0.0202725			0.0043991	0.0153634	0.00253638	0.00647785			0.00337373	0.00429529				0.00362899	0.00328169	0.00266874	0.00280656	0.00241603	0.00252839	0.00263163	0.00262605	0.00270379	0.00300987	0.0030951	0.0036168	0.004098	0.00494959			0.00489331	0.00474715	0.00386931	0.00351767	0.003309	0.00379133	0.00383513	0.00352947	0.00385668	0.00396538
							0.0335103		0.0335103	0.0202725			0.00547884	0.0192866	0.00290785	0.0159151			0.00338431	0.00430801				0.00363437	0.00330448	0.0026916	0.00281267	0.0024288	0.00255927	0.00263901	0.00265783	0.00270549	0.0030181	0.00311074	0.00361968	0.00409911	0.00495153			0.00489767	0.00475002	0.00387124	0.00352478	0.00331193	0.00379947	0.00383642	0.00353189	0.00387584	0.00396852
							0.0335103		0.0335103	0.0202725			0.00648522	0.00463555	0.00278888	0.00448566			0.00338451	0.00430801				0.00364273	0.00331711	0.00270986	0.00282752	0.00243361	0.0025766	0.00265932	0.00266284	0.00272854	0.00302842	0.00313906	0.00363905	0.00410055	0.00498915			0.00491208	0.0047572	0.00387231	0.00353563	0.0033167	0.00381093	0.00383892	0.00355864	0.00387994	0.00397646
							0.0335103		0.0335103	0.0202725			0.00437486	0.020645	0.00231494	0.0133897			0.00338866	0.00433329				0.00364737	0.00332196	0.00272319	0.00286357	0.00248741	0.00258517	0.002667	0.00267962	0.00274546	0.00304868	0.0031408	0.00365905	0.00412662	0.00500012			0.00492151	0.00476688	0.00388575	0.00353859	0.0033261	0.00381537	0.00384803	0.00355897	0.00388408	0.0039925
							0.0335103		0.0335103	0.0202725			0.00278824	0.0110504	0.00657889	0.0161012			0.00342479	0.00434528				0.00365241	0.00333108	0.00272812	0.00287943	0.00249902	0.00259089	0.0026729	0.00268736	0.00274568	0.00306464	0.0031809	0.00368992	0.0041444	0.00504298			0.00492787	0.00476807	0.00390532	0.00353923	0.00332932	0.00383186	0.00385266	0.00355906	0.00388615	0.00399994
							0.0335103		0.0335103	0.0170937			0.00502513	0.0147527	0.00507199	0.00908297			0.00343792	0.00435146				0.00367171	0.00333377	0.00275625	0.0028997	0.00250853	0.00259427	0.00267567	0.00269856	0.00274605	0.00308586	0.00320377	0.00369799	0.00414908	0.00506008			0.00494475	0.00478105	0.00391438	0.00354557	0.00333151	0.00383647	0.00386469	0.00360132	0.00388682	0.00400978
							0.0335103		0.0335103	0.0170937			0.00288788	0.0108215	0.00079683	0.00668327			0.00344059	0.00435426				0.003676	0.00333738	0.00275825	0.00290764	0.00251282	0.00261163	0.0026768	0.00271022	0.00274761	0.00309083	0.00321766	0.00370136	0.00415288	0.00511494			0.00494835	0.00478352	0.00391989	0.00355239	0.00333332	0.0038397	0.00386607	0.00360227	0.00389081	0.00403163
							0.0335103		0.0335103	0.015178			0.00268028	0.018058	0.00553439	0.00115228			0.00345867	0.00436612				0.00368044	0.00333851	0.00276876	0.00290893	0.00252344	0.00261326	0.00268122	0.00271485	0.00275237	0.00310838	0.003218	0.00372279	0.00415575	0.00512223			0.00494925	0.00480408	0.00392438	0.00356219	0.0033337	0.00385376	0.00388113	0.00364662	0.00389138	0.0040789
							0.0335103		0.0335103	0.0135151			0.00676904	0.00734671	0.00131944	0.00660092			0.00347216	0.0043764				0.00368419	0.0033706	0.002818	0.00291598	0.00252644	0.00261634	0.00268373	0.0027348	0.00277055	0.0031105	0.00324117	0.00372753	0.00416315	0.00513195			0.00497329	0.00480872	0.00392472	0.00356327	0.00334014	0.00385722	0.00388408	0.00365227	0.00389269	0.00409503
							0.0335103		0.0335103	0.0135151			0.00323967	0.0106818	0.00140187	0.00866149			0.00347459	0.00438373				0.00369809	0.00337943	0.0028319	0.00292091	0.00252673	0.00263229	0.00271054	0.00274355	0.00277613	0.0031189	0.0032586	0.00375121	0.0041666	0.00518077			0.0049812	0.00481376	0.00394282	0.00356803	0.00334116	0.00387557	0.00388822	0.00365311	0.00390217	0.00410746
							0.0335103		0.0335103	0.0135151			0.00283846	0.0190402	0.00352472	0.0115281			0.00347517	0.0043868				0.00371176	0.00338854	0.00283818	0.00293485	0.00253002	0.00264451	0.0027174	0.00275237	0.00278086	0.00312941	0.00326265	0.00375715	0.00416964	0.00518845			0.00498952	0.00481769	0.00394468	0.00356826	0.00334487	0.00387629	0.00388991	0.00365962	0.0039028	0.00411263
							0.0335103		0.0335103	0.0135151			0.00123808	0.0218641	0.00434199	0.0169724			0.00347529	0.00440557				0.00371921	0.00338987	0.00285301	0.00294308	0.00253169	0.00264676	0.00272709	0.00275937	0.00278238	0.00313287	0.00327645	0.00377465	0.00417693	0.00519791			0.00499206	0.00482126	0.00395009	0.00356942	0.00334813	0.00388954	0.003891	0.00366106	0.00390336	0.00412817
							0.0335103		0.0335103	0.0135151			0.00532774	0.00227969	0.00195209	0.00303705			0.00348121	0.00441523				0.00372695	0.00339909	0.002855	0.00297912	0.00254947	0.00265665	0.00273667	0.00277242	0.00282789	0.00315648	0.00329444	0.00378879	0.00421427	0.00519916			0.00500944	0.00483658	0.00395135	0.00357	0.00335018	0.00389269	0.00390062	0.00366203	0.00390943	0.00413959
							0.0335103		0.0335103	0.0135151			0.00525277	0.0182499	0.00366301	0.00273787			0.0034917	0.00441549				0.00373201	0.00340493	0.00286655	0.0029899	0.00255643	0.00267102	0.00273718	0.00278236	0.00282837	0.00316054	0.00331093	0.00380197	0.00422192	0.00521952			0.00501467	0.00484319	0.00395438	0.00357062	0.00335598	0.00389678	0.00390627	0.0036661	0.00391575	0.0041417
							0.0335103		0.0335103	0.0135151			0.00377813	0.0161413	0.00289926	0.00384728			0.00349866	0.00442088				0.00373941	0.0034159	0.00290849	0.00298992	0.00255998	0.00268204	0.00274679	0.00279886	0.00282984	0.00317205	0.00331577	0.00380342	0.00424194	0.00522867			0.00503268	0.00486661	0.00395703	0.00357149	0.00335643	0.00389736	0.00391629	0.00367378	0.00391688	0.0041423
							0.0335103		0.0335103	0.0135151			0.00289243	0.00946531	0.00071021	0.00809788			0.00349943	0.00443771				0.00374074	0.00342507	0.00291204	0.00299023	0.00256971	0.00269373	0.00274865	0.0028011	0.00283065	0.00318455	0.00332451	0.00381032	0.0042445	0.00524768			0.00504307	0.00486881	0.00396103	0.00357429	0.00336353	0.00389889	0.00391968	0.00367389	0.00391752	0.00414701
							0.0335103		0.0335103	0.013509			0.00254845	0.016987	0.00461228	0.0164412			0.0035062	0.00444288				0.00376311	0.00343589	0.00291664	0.0029931	0.00257326	0.00269479	0.00275452	0.00280468	0.00284048	0.00318502	0.00334521	0.00381284	0.00425965	0.00526075			0.0050442	0.00487096	0.00396413	0.00357701	0.00337353	0.00391355	0.00392559	0.00368821	0.00392406	0.00415746
							0.0335103		0.0335103	0.013509			0.00559699	0.0128265	0.00162754	0.0249433			0.00351123	0.00444717				0.00376895	0.00344483	0.0029218	0.00300131	0.00258152	0.00270094	0.00276002	0.00281473	0.00285024	0.00318618	0.00336163	0.00383738	0.0042882	0.00526191			0.0050983	0.00487558	0.00396415	0.0035799	0.00337389	0.00391379	0.00393522	0.00369505	0.00393038	0.00416191
							0.0335103		0.0335103	0.013509			0.00489814	0.0041474	0.00257765	0.0135888			0.00352066	0.00445087				0.00377459	0.00345867	0.00292553	0.00300308	0.00258416	0.00270224	0.00276529	0.00282007	0.00285706	0.00319875	0.00338032	0.00384466	0.00429407	0.00529305			0.00509842	0.00488591	0.00396969	0.00358589	0.00338612	0.00391391	0.0039363	0.00369925	0.00393259	0.00417066
							0.0335103		0.0335103	0.013509			0.00609554	0.0112794	0.00041436	0.0215483			0.00353105	0.00446443				0.00378548	0.00346541	0.00292984	0.00301094	0.00258417	0.00272144	0.00277701	0.0028334	0.00286851	0.00323163	0.00338235	0.0038471	0.004299	0.00531735			0.00510923	0.00488724	0.00397327	0.00359601	0.00339882	0.00393593	0.00393876	0.00370808	0.00395073	0.00417117
							0.0335103		0.0335103	0.013509			0.00258373	0.0085377	0.00120177	0.014741			0.00358128	0.00448271				0.00379281	0.00347496	0.00293161	0.00301217	0.00258691	0.00272418	0.00278236	0.00284146	0.00287815	0.0032346	0.00340161	0.00384994	0.00432877	0.005399			0.00513393	0.0048878	0.00397332	0.00360321	0.0034016	0.00393772	0.00393929	0.00371153	0.00395443	0.00417289
							0.0335103		0.0335103	0.013509			0.00279608	0.018029	0.00419506	0.00721728			0.00358136	0.00450485				0.00380107	0.00348825	0.00295225	0.00305236	0.00258795	0.00272465	0.00278916	0.00285259	0.00290072	0.0032419	0.00342424	0.00385669	0.00433411	0.00540844			0.0051474	0.00489156	0.00397787	0.00360387	0.00341715	0.00395592	0.00394942	0.00373396	0.00395459	0.00417386
							0.0335103		0.0335103	0.013509			0.00128669	0.0143942	0.0045276	0.0257822			0.00359025	0.00450497				0.00380375	0.0034895	0.00295583	0.00305738	0.00260792	0.00272778	0.00282007	0.0028531	0.00291051	0.00324421	0.00342507	0.00388397	0.00434836	0.00547787			0.0051758	0.00489248	0.00397812	0.00360899	0.00341762	0.00395924	0.00394961	0.00373939	0.00396001	0.00417609
							0.0335103		0.0335103	0.013509			0.00476985	0.0202942	0.00293728	0.00892672			0.00359025	0.00450757				0.00382555	0.00351123	0.00295656	0.00306822	0.00260944	0.00273929	0.00282275	0.00286357	0.00293056	0.00324795	0.00344362	0.00389098	0.00435176	0.00548548			0.00518028	0.00490037	0.00397963	0.00361189	0.0034245	0.00397378	0.00395212	0.00374299	0.00397378	0.00417932
							0.0335103		0.0335103	0.013509			0.00593205	0.0210762	0.00492091	0.0241921			0.00360351	0.00450965				0.00382799	0.00352359	0.00295987	0.00306957	0.002612	0.00275971	0.00283683	0.00287624	0.00293665	0.00326956	0.00346584	0.00391407	0.00445237	0.00548897			0.00518788	0.00490071	0.00398907	0.00361427	0.0034253	0.00398847	0.00395685	0.00374864	0.00397461	0.00418449
							0.0335103		0.0335103	0.013509			0.00533094	0.00798026	0.00189759	0.00328141			0.00360351	0.0045141				0.00382905	0.00353582	0.00296971	0.00308136	0.00261535	0.00278002	0.00285985	0.00287943	0.00295206	0.00328319	0.0034868	0.00391436	0.0044594	0.00553196			0.00519097	0.00490303	0.00398956	0.00361572	0.00343336	0.0039925	0.00396639	0.00375715	0.00397998	0.00418635
							0.0335103		0.0335103	0.013509			0.00339109	0.0138981	0.00526402	0.007686			0.00362899	0.00453575				0.00383217	0.00359777	0.00298291	0.00308475	0.00262327	0.00278828	0.00286026	0.00288094	0.0029611	0.00328416	0.00349443	0.00392011	0.00450815	0.00555679			0.00519116	0.00491502	0.00400298	0.00361971	0.00343369	0.00399465	0.00397567	0.00376405	0.00398953	0.00419139
							0.0335103		0.0335103	0.013509			0.00430177	0.0158457	0.00165356	0.00244445			0.00363437	0.00454609				0.00384792	0.00360603	0.00298743	0.00310378	0.00264169	0.00279671	0.00288006	0.00289727	0.00297331	0.00329097	0.00349469	0.00392281	0.00453068	0.00556134			0.00519713	0.00491801	0.00401911	0.00363243	0.00344655	0.00400483	0.003987	0.00376468	0.00399329	0.00420008
							0.0335103		0.0335103	0.013509			0.00349347	0.0243004	0.0017815	0.00306575			0.00364273	0.00454732				0.00385915	0.00361422	0.00298756	0.00310822	0.00264253	0.00283012	0.00288172	0.00290817	0.00297927	0.00329772	0.00351909	0.00394312	0.00454811	0.00560079			0.00521079	0.00492035	0.00401939	0.00364709	0.00345182	0.00401688	0.00398865	0.0037652	0.00399832	0.00420576
							0.0335103		0.0335103	0.013509			0.00147265	0.0148242	0.00515923	0.00259615			0.00364737	0.00454891				0.00385974	0.00361753	0.00300155	0.0031088	0.00264547	0.00283201	0.00288569	0.00293468	0.00300618	0.00329916	0.00352324	0.00395225	0.00456521	0.00562216			0.0052155	0.00492383	0.00404847	0.0036471	0.00345672	0.0040203	0.00399329	0.00376778	0.00399851	0.00422009
							0.0335103		0.0335103	0.013509			0.00294134	0.00540104	0.0011281	0.00198271			0.00365241	0.00455001				0.00387861	0.00362729	0.00300411	0.00311138	0.00264606	0.00284114	0.00292197	0.00294916	0.00300888	0.0033009	0.0035591	0.00397007	0.00457518	0.00564037			0.00522932	0.00493082	0.00405703	0.00365423	0.003458	0.00402235	0.00399408	0.00377017	0.00400195	0.00423668
							0.0335103		0.0335103	0.013509			0.00412971	0.0228595	0.00282001	0.0167568			0.00367171	0.00455001				0.00391589	0.00363851	0.00302458	0.00312101	0.00264716	0.00284805	0.00292652	0.00296087	0.00301516	0.00331669	0.00356032	0.00398022	0.00458112	0.0056436			0.00523491	0.00495149	0.00409331	0.00366467	0.00347355	0.00403859	0.00399422	0.00378273	0.00401478	0.00424791
							0.0335103		0.0335103	0.013509			0.00161273	0.0090032	0.00149197	0.00981339			0.003676	0.00455938				0.00393278	0.00366532	0.0030248	0.00312127	0.0026512	0.00285256	0.00292841	0.00299718	0.00302218	0.00331841	0.00356508	0.00400731	0.00458223	0.00565465			0.0052513	0.00496373	0.00409856	0.00367172	0.00347397	0.00404563	0.00400676	0.00378835	0.00401832	0.00425815
							0.0335103		0.0335103	0.013509			0.00105393	0.0172768	0.0010877	0.00653466			0.003676	0.00455938				0.0039355	0.00367116	0.00304613	0.00314001	0.00265427	0.00286042	0.00293009	0.00302223	0.00302835	0.00332109	0.00356512	0.00401073	0.00458979	0.00565831			0.00525504	0.0049696	0.00412432	0.00367193	0.0034774	0.00404646	0.00401778	0.00379035	0.00402007	0.0042652
							0.0335103		0.0335103	0.013509			0.00131904	0.0143814	0.00217043	0.00200185			0.00368044	0.00456196				0.00394334	0.00367204	0.00305111	0.00314364	0.00266094	0.00286371	0.00293122	0.0030401	0.00303967	0.00333082	0.00357474	0.00402795	0.00461609	0.00566227			0.00526307	0.00497446	0.00412839	0.00367416	0.00348068	0.00405298	0.00401898	0.00379453	0.00402019	0.00426906
							0.0335103		0.0335103	0.013509			0.00346987	0.002779	0.00414032	0.00320056			0.00368419	0.00458667				0.00394376	0.00367247	0.00306832	0.00314749	0.00267118	0.00287713	0.00293171	0.00304044	0.00304822	0.00334231	0.00360518	0.00403116	0.00462036	0.00567617			0.00528149	0.0049767	0.00413953	0.00368137	0.00348849	0.00405889	0.00403123	0.00380836	0.00403226	0.00429577
							0.0335103		0.0335103	0.013509			0.00545698	0.0146778	0.00167102	0.0204101			0.00369809	0.0045907				0.00394574	0.00367331	0.00307308	0.00315295	0.00270379	0.00288277	0.00293877	0.00305067	0.00305432	0.00334729	0.00361047	0.0040356	0.0046219	0.00570178			0.00528276	0.00499035	0.00415274	0.00368911	0.00348963	0.00408461	0.00403186	0.00381475	0.00405109	0.00430715
							0.0335103		0.0335103	0.013509			0.00391512	0.00433948	0.0035911	0.00375568			0.00369809	0.00460573				0.00395439	0.00368051	0.00309448	0.00315808	0.00270574	0.00288414	0.002954	0.00306272	0.00306449	0.00336623	0.0036234	0.00404767	0.00463396	0.00570287			0.00529669	0.00501647	0.00417692	0.00369632	0.00349538	0.00408939	0.00404053	0.00382829	0.00405125	0.00431039
							0.0335103		0.0335103	0.013509			0.00628013	0.0130389	0.00583952	0.0126684			0.00371176	0.00461573				0.0039603	0.00368497	0.00312282	0.00317628	0.00273552	0.00289595	0.00298763	0.0030657	0.00306709	0.00337226	0.00362386	0.00406136	0.00465471	0.00577739			0.00530059	0.0050445	0.00418775	0.00370688	0.00351488	0.00409131	0.00404395	0.00383786	0.00405838	0.0043135
							0.0335103		0.0335103	0.013509			0.00529299	0.0116727	0.00102985	0.022812			0.00371176	0.00461573				0.00396523	0.00368628	0.00316039	0.0031798	0.00273667	0.0028981	0.00298975	0.00308484	0.00306856	0.00337554	0.00363431	0.00407449	0.0046759	0.00577892			0.00531518	0.0050458	0.00419922	0.00372504	0.00351519	0.00409778	0.00404469	0.00384209	0.00407144	0.00431432
							0.0335103		0.0335103	0.013474			0.0039706	0.016043	0.00211501	0.0125403			0.00371921	0.00461714				0.00399701	0.00369398	0.00318763	0.00318469	0.00275376	0.00290823	0.00299087	0.00308491	0.00308485	0.00337838	0.00363541	0.00407725	0.0046912	0.00577902			0.00532482	0.00504694	0.00421265	0.00373476	0.00352599	0.00410121	0.00404563	0.0038436	0.00407357	0.0043209
							0.0335103		0.0335103	0.013474			0.00282667	0.0195771	0.00408222	0.0202343			0.00372695	0.00461729				0.00400163	0.00370703	0.00318846	0.00320556	0.00275825	0.00293161	0.00299435	0.00308695	0.00308595	0.00339841	0.00363612	0.00408017	0.00470004	0.00580222			0.0053344	0.00505315	0.00421733	0.0037391	0.00352939	0.00410272	0.00405227	0.00384811	0.00407541	0.00434124
							0.0335103		0.0335103	0.013474			0.00279749	0.0133102	0.00155086	0.00363348			0.00373201	0.004626				0.00401095	0.00370996	0.00322299	0.00320763	0.00277151	0.00293836	0.00299582	0.00309888	0.00310435	0.00339872	0.00363989	0.0040869	0.00474444	0.00581673			0.00534172	0.00505383	0.00422151	0.00374005	0.00353499	0.00411078	0.00405519	0.00385274	0.00409089	0.0043425
							0.0335103		0.0335103	0.013474			0.00493982	0.01611	0.00205824	0.0030713			0.00373941	0.00463362				0.00404205	0.0037226	0.00322688	0.00321189	0.00278701	0.00295153	0.00301645	0.00311391	0.00312256	0.00340136	0.00364589	0.00409868	0.00475695	0.00582054			0.00534388	0.00507149	0.00423548	0.00374445	0.00353536	0.00411869	0.00407263	0.00386829	0.00410736	0.00434817
							0.0335103		0.0335103	0.013474			0.00450864	0.00954738	0.00645008	0.0030153			0.00374074	0.00464133				0.00405803	0.00373201	0.00325238	0.00321368	0.0027962	0.0029521	0.00303549	0.00314514	0.00312641	0.00342814	0.00367011	0.00412125	0.00476162	0.00582157			0.00534679	0.00507507	0.00423909	0.00374888	0.00356096	0.00412501	0.004073	0.00387227	0.00412143	0.00435344
							0.0335103		0.0335103	0.013474			0.00169464	0.0154855	0.00643754	0.0173247			0.00374074	0.00464667				0.00406344	0.003735	0.00328839	0.00321454	0.00280162	0.00295378	0.00304059	0.00317126	0.00313696	0.00343624	0.00368396	0.00413674	0.00477082	0.00584059			0.00535452	0.00508518	0.00424318	0.00375359	0.00356826	0.00412712	0.00407585	0.00387398	0.00413362	0.00435671
							0.0335103		0.0335103	0.013474			0.00171815	0.010745	0.00542914	0.0154823			0.00376311	0.00465392				0.00406794	0.00374254	0.00331101	0.00322795	0.00280451	0.00296974	0.00304571	0.00317621	0.00313871	0.00344533	0.00369703	0.00413785	0.00477906	0.00584406			0.00536394	0.00509623	0.0042468	0.00375855	0.00357924	0.00416077	0.00407827	0.00387576	0.00413484	0.00438177
							0.0335103		0.0335103	0.013474			0.00307884	0.0195043	0.00368307	0.0238606			0.00376311	0.00466694				0.0040948	0.00375162	0.00332355	0.00325057	0.00281936	0.00301395	0.00304822	0.00318182	0.00314479	0.00344765	0.00370363	0.0041519	0.00478804	0.00585623			0.00541557	0.00509842	0.004258	0.00377001	0.00358065	0.00416264	0.00407917	0.00388351	0.00413513	0.00440072
							0.0335103		0.0335103	0.013474			0.00052975	0.00924848	0.00267437	0.0242576			0.00376895	0.00468247				0.00409612	0.00376001	0.00334882	0.0032705	0.00283794	0.00303649	0.00304993	0.00321066	0.00319341	0.00345367	0.00370676	0.00417428	0.00479661	0.00591509			0.00541903	0.00510036	0.00427502	0.00377104	0.00358106	0.00417074	0.00408012	0.0038928	0.00413829	0.00442116
							0.0335103		0.0335103	0.013474			0.00667013	0.0126198	0.00470145	0.0130677			0.00377459	0.00470263				0.00409678	0.0037836	0.00335018	0.0033002	0.00283951	0.00304039	0.00306466	0.00321269	0.00319827	0.00346618	0.00371421	0.00419068	0.00480177	0.00595854			0.00542152	0.00511007	0.00428247	0.00377987	0.00358702	0.00419256	0.00408056	0.00389492	0.00423055	0.00444672
							0.0335103		0.0335103	0.013474			0.00436321	0.00337156	0.00563393	0.0261536			0.00378548	0.00471336				0.00409888	0.00378619	0.00335922	0.0033007	0.00284854	0.00304947	0.00307096	0.0032179	0.00319889	0.00348063	0.00371938	0.00419182	0.00480714	0.00595981			0.00543193	0.00512492	0.0042887	0.00378157	0.0035876	0.00419696	0.00408619	0.00390047	0.00423718	0.00445214
							0.0335103		0.0335103	0.013474			0.00518646	0.0107703	0.00344424	0.00228652			0.00379281	0.00471336				0.0041124	0.00380028	0.00337357	0.00331647	0.00285253	0.00306582	0.00307602	0.00323195	0.00321139	0.00349025	0.00371957	0.00419228	0.00481896	0.00599159			0.00543286	0.00514333	0.00430924	0.00378447	0.00359053	0.00419848	0.00408827	0.0039046	0.00426089	0.00445935
							0.0335103		0.0335103	0.013474			0.00370983	0.0147936	0.00099075	0.00237619			0.00380107	0.00471822				0.00411548	0.00381602	0.00337373	0.00333324	0.00285308	0.00307511	0.0030862	0.00324097	0.00321963	0.0034954	0.0037196	0.00421563	0.00482104	0.005993			0.00544608	0.00516148	0.00431529	0.00379318	0.00359287	0.00421323	0.00409255	0.00390579	0.00426383	0.00446022
							0.0335103		0.0335103	0.013474			0.00470034	0.0146676	0.00093442	0.0212461			0.00380375	0.00473427				0.00412822	0.00382473	0.00340672	0.0033374	0.00285806	0.0030835	0.00309332	0.00325967	0.00322652	0.00350025	0.0037263	0.00423528	0.0048211	0.00600519			0.00545023	0.00516781	0.0043156	0.00379652	0.00359574	0.00421592	0.00409356	0.00392401	0.0042652	0.00446536
							0.0335103		0.0335103	0.013474			0.0027108	0.0223908	0.0002346	0.0201998			0.00382555	0.00473534				0.00413622	0.00383563	0.00342109	0.00335649	0.00286684	0.00311576	0.0030971	0.00326983	0.00322861	0.00351696	0.00373974	0.00423632	0.0048275	0.00602771			0.00546657	0.00516849	0.00431877	0.00379791	0.00359815	0.0042311	0.00409412	0.00393079	0.00432241	0.0044886
							0.0335103		0.0335103	0.013474			0.00555636	0.0159047	0.00228521	0.00759986			0.00382799	0.00473534				0.00415025	0.00384034	0.00342468	0.00335905	0.00287893	0.00312369	0.00310643	0.00327794	0.0032305	0.00352086	0.00374331	0.0042403	0.00482991	0.0060336			0.0054985	0.0051737	0.00432039	0.00380637	0.00360873	0.00423138	0.00409651	0.00393234	0.00432304	0.00449014
							0.0335103		0.0335103	0.013474			0.00123923	0.0151131	0.00227801	0.00170222			0.00382905	0.00473861				0.00419004	0.0038633	0.00342836	0.00336157	0.00288295	0.00312906	0.00311138	0.00327802	0.0032361	0.00352566	0.00374806	0.00424719	0.00483773	0.00603948			0.00550365	0.00517452	0.00432779	0.00380794	0.00361178	0.00423647	0.0041014	0.00393344	0.00432793	0.00454589
							0.0335103		0.0335103	0.013474			0.00360716	0.010323	0.00031567	0.00259971			0.00383217	0.00473931				0.00419384	0.00389646	0.00344321	0.00336477	0.00288326	0.00313877	0.00311381	0.00328231	0.00323776	0.00355791	0.00375898	0.00425053	0.00486167	0.00606643			0.00553302	0.00519477	0.00432982	0.00381475	0.00362009	0.00424355	0.00410651	0.00393903	0.00434965	0.00455374
							0.0335103		0.0335103	0.013474			0.00446646	0.014641	0.00191888	0.0264508			0.00384792	0.0047447				0.00420359	0.00390334	0.00344495	0.00337639	0.00288414	0.00314147	0.00312431	0.00328728	0.00324364	0.00355797	0.00378923	0.00425102	0.00487198	0.00607566			0.00553804	0.00520091	0.00436097	0.00383423	0.00362848	0.00426074	0.00411129	0.00394655	0.00434971	0.0045542
							0.0335103		0.0335103	0.013474			0.00294204	0.0055163	0.00235345	0.0247292			0.00385915	0.0047593				0.00421989	0.00393925	0.00345518	0.00337787	0.00288458	0.00314247	0.00312575	0.00329285	0.00324723	0.00356541	0.00380001	0.00426321	0.00488132	0.00607866			0.00553827	0.00520391	0.00436768	0.00383642	0.0036339	0.00429872	0.00412503	0.0039469	0.0043568	0.0045561
							0.0335103		0.0335103	0.013474			0.00611261	0.0222983	0.00018127	0.020924			0.00385974	0.00478222				0.00426992	0.00394376	0.00346241	0.00337919	0.00288773	0.00314782	0.00312868	0.00329916	0.00331991	0.00356819	0.00380392	0.00427343	0.00488749	0.00609902			0.00555772	0.00521088	0.00436842	0.00384209	0.00363645	0.00430662	0.00413744	0.00395166	0.00437332	0.00455641
							0.0335103		0.0335103	0.013474			0.00375998	0.0187505	0.00322116	0.0277102			0.00387861	0.00478222				0.00427302	0.00395723	0.00346486	0.00337941	0.00288943	0.00315287	0.0031455	0.00330169	0.00332627	0.00356833	0.00380716	0.00428008	0.00489104	0.00611489			0.00556748	0.00521653	0.00436902	0.00384412	0.00363674	0.00431742	0.0041417	0.00395603	0.0043755	0.00455894
							0.0335103		0.0335103	0.013474			0.00210094	0.00717749	0.00061807	0.0169541			0.00391589	0.00478234				0.00427408	0.00399075	0.00346617	0.00338014	0.0028933	0.0031583	0.0031459	0.00330237	0.00333021	0.00357376	0.00382236	0.0042993	0.00489997	0.00612996			0.00557245	0.00522843	0.00437263	0.00385678	0.00364768	0.00434475	0.0041451	0.0039659	0.00437663	0.00457824
							0.0335103		0.0335103	0.013474			0.00127539	0.00871057	0.00048009	0.0168874			0.00393278	0.00480221				0.00429198	0.00400721	0.00349223	0.00339107	0.0028981	0.00315899	0.00315204	0.00330585	0.00333592	0.00357484	0.00383236	0.00433519	0.00491986	0.00613375			0.00557781	0.00523193	0.00437824	0.0038701	0.00365251	0.00435398	0.00416567	0.00398474	0.00438832	0.00458001
							0.0335103		0.0335103	0.013474			0.00264278	0.0157348	0.00451012	0.0238501			0.0039355	0.00480435				0.00431709	0.00404524	0.0034955	0.00340029	0.00290186	0.00316138	0.00315785	0.00330873	0.00333988	0.00359411	0.00383824	0.00434849	0.00492069	0.00614488			0.00559166	0.00524137	0.00439638	0.00388068	0.00366023	0.00435944	0.00417443	0.00398946	0.00439126	0.00458405
							0.0335103		0.0335103	0.013474			0.0015549	0.00706911	0.00360932	0.0207746			0.0039355	0.00481769				0.00433131	0.00404609	0.00349947	0.00343644	0.00291726	0.00317112	0.0031598	0.00332435	0.00334089	0.00360592	0.00383878	0.00438525	0.00493247	0.00615962			0.00561189	0.00524553	0.00440017	0.00388555	0.00367754	0.00437028	0.0041836	0.00399172	0.00439855	0.00461239
							0.0335103		0.0335103	0.013474			0.00339463	0.0107855	0.00282512	0.00576898			0.00394334	0.00482315				0.00434881	0.0040612	0.00350704	0.003455	0.00294039	0.003178	0.00316102	0.00333447	0.00335944	0.00361939	0.00384373	0.00439616	0.00494312	0.00616238			0.00561481	0.00525077	0.00440711	0.00388903	0.00367866	0.00437965	0.00419733	0.00399811	0.00440112	0.00462164
							0.0335103		0.0335103	0.013474			0.00360462	0.00770873	0.00657328	0.0248664			0.00394376	0.00482675				0.0043523	0.00410229	0.00350841	0.00346596	0.0029444	0.00318571	0.00316343	0.00335004	0.00337482	0.00364104	0.00384422	0.00440848	0.00495485	0.00617016			0.00563532	0.0052513	0.00440819	0.00390438	0.00369367	0.00438023	0.00420086	0.00400611	0.00440917	0.00463126
							0.0335103		0.0335103	0.013474			0.00300856	0.00468131	0.00577869	0.0219246			0.00394574	0.00485754				0.00435479	0.00412502	0.00350943	0.00347649	0.00297248	0.00318713	0.00319378	0.0033589	0.00341876	0.00364542	0.00385541	0.00441021	0.00496776	0.00619176			0.00563977	0.00526866	0.00440984	0.00390666	0.00370812	0.0043819	0.0042014	0.00401097	0.0044131	0.00465583
							0.0335103		0.0335103	0.013474			0.00515358	0.00698192	0.00344598	0.00375094			0.00395439	0.00486261				0.00435539	0.00412927	0.00351025	0.00347693	0.00297398	0.00318714	0.00319948	0.00336387	0.00348129	0.00367735	0.00385997	0.00441683	0.00497096	0.0061991			0.00565753	0.00527169	0.00441697	0.0039147	0.0037147	0.00439388	0.00421767	0.00402317	0.00441643	0.00465788
							0.0335103		0.0335103	0.013474			0.00283911	0.0215469	0.00178757	0.00687792			0.0039603	0.00486443				0.00435549	0.00414907	0.00352066	0.00347976	0.00298735	0.00318941	0.00321886	0.00337175	0.00348631	0.00369568	0.00386041	0.00442682	0.00498585	0.00623883			0.00567215	0.00528025	0.00441716	0.00393145	0.00372278	0.00441032	0.0042426	0.00402489	0.00442058	0.00466376
							0.0335103		0.0335103	0.013474			0.00243879	0.0154098	0.00076001	0.00842813			0.00396523	0.00486661				0.00435761	0.0041624	0.00352308	0.00348774	0.00299001	0.00318961	0.00323331	0.00337754	0.00349116	0.00370517	0.00386401	0.00444776	0.00499324	0.00626974			0.0056774	0.00528581	0.004432	0.00393344	0.003723	0.00441943	0.00424926	0.00402746	0.00443024	0.00466564
							0.0335103		0.0335103	0.013474			0.00273027	0.0132713	0.00481614	0.00623977			0.00399701	0.00487117				0.00435913	0.00417665	0.00353053	0.00350342	0.0029915	0.00320096	0.00325492	0.00339801	0.00349218	0.00373155	0.0038666	0.00445124	0.00500216	0.00627272			0.00568029	0.00528707	0.0044384	0.00393629	0.00372386	0.00442541	0.00427692	0.00403625	0.00443987	0.0046672
							0.0335103		0.0335103	0.013474			0.00460513	0.0120728	0.0072289	0.0212656			0.00399701	0.00487222				0.00436755	0.00418501	0.00353281	0.00352226	0.00300542	0.00320692	0.00326	0.00340538	0.0035054	0.00373569	0.00389055	0.0044514	0.0050391	0.00628503			0.00568341	0.00529516	0.00444731	0.00395888	0.00372786	0.0044277	0.00428164	0.00404536	0.00444225	0.00466747
							0.0335103		0.0335103	0.013474			0.00176471	0.00698936	0.00345573	0.00682896			0.00400163	0.00488527				0.00437145	0.00419284	0.00353666	0.00352605	0.00301217	0.00321146	0.00326632	0.00342433	0.00352048	0.00374012	0.00389098	0.00447022	0.00505002	0.00628946			0.00568819	0.00530095	0.00446004	0.0039636	0.0037402	0.00443015	0.00428574	0.00406194	0.00444843	0.00466907
							0.0335103		0.0335103	0.013474			0.00282985	0.0158734	0.00714343	0.0212866			0.00401095	0.00488527				0.00439813	0.00419419	0.00354679	0.00354043	0.00301741	0.0032179	0.00327292	0.00343158	0.00353386	0.00375678	0.00390466	0.00449692	0.00508016	0.00630948			0.00568825	0.00531518	0.00446443	0.00396449	0.00374636	0.00443134	0.00429872	0.00407297	0.00446059	0.00467092
							0.0335103		0.0335103	0.013474			0.00220424	0.0188417	0.00235961	0.0149407			0.00401095	0.00489211				0.00440438	0.00420212	0.00354711	0.00357708	0.00302696	0.00324867	0.00329386	0.00344103	0.00356067	0.00377181	0.00391692	0.00451651	0.00511424	0.0063179			0.00570213	0.00531528	0.00448017	0.00397406	0.00374698	0.00443344	0.00430491	0.00407396	0.0044615	0.00467527
							0.0335103		0.0335103	0.013474			0.00068439	0.00256533	0.00309878	0.0119367			0.00404205	0.00489331				0.00440495	0.0042038	0.00354926	0.00359	0.00303675	0.00325544	0.00330863	0.00344926	0.00356899	0.00378145	0.00391804	0.00451951	0.0051162	0.00635692			0.00570736	0.00533046	0.00448947	0.00398185	0.00374888	0.0044521	0.00430924	0.00407712	0.00446286	0.00469397
							0.0335103		0.0335103	0.013474			0.00479156	0.00470889	0.0034709	0.0149284			0.00405803	0.00489767				0.00441971	0.00422948	0.00355002	0.00360072	0.00303972	0.00325953	0.00334898	0.0034546	0.00357494	0.00379667	0.00391844	0.00453839	0.0051275	0.00636719			0.00571036	0.00533738	0.00450047	0.00398617	0.00375269	0.00445356	0.00432241	0.00407887	0.00447242	0.0047029
							0.0335103		0.0335103	0.013474			0.00076415	0.0144608	0.00244164	0.00548747			0.00406344	0.00491208				0.00442104	0.00423013	0.00358414	0.0036039	0.00305884	0.00328169	0.00336243	0.00345516	0.00358094	0.00379965	0.00393464	0.0045504	0.00517588	0.00638297			0.00573014	0.00534217	0.00450235	0.00398991	0.00375853	0.0044582	0.00433645	0.00408512	0.00447593	0.00470656
							0.0335103		0.0335103	0.013474			0.00400985	0.00729876	0.00668627	0.0204507			0.00406794	0.00491208				0.00442649	0.00428432	0.00358522	0.00360791	0.00307022	0.00330174	0.00337554	0.00346086	0.00358888	0.00381603	0.00393847	0.004562	0.00518476	0.00645611			0.00573539	0.00535488	0.00450922	0.00399108	0.00376052	0.00446381	0.00433704	0.00409321	0.00448049	0.00471775
							0.0335103		0.0335103	0.013474			0.00185021	0.00899992	0.00190559	0.00492269			0.0040948	0.00492151				0.00442675	0.00429418	0.00359058	0.00361074	0.00307022	0.00330445	0.00337924	0.00346865	0.00360827	0.00381692	0.00394747	0.0045647	0.00518685	0.00645639			0.00573925	0.00535642	0.00451924	0.00400526	0.00376644	0.00446552	0.00434238	0.00409356	0.00448907	0.00472198
							0.0335103		0.0335103	0.013474			0.00546085	0.0148846	0.0010985	0.023531			0.00409612	0.00492787				0.00445796	0.00429492	0.00359536	0.00362175	0.00308461	0.0033243	0.00338089	0.00347016	0.00361862	0.00382346	0.00396701	0.00457192	0.00520962	0.00646709			0.00575859	0.00536086	0.00453576	0.00400995	0.00376855	0.00447116	0.0043435	0.0040941	0.00449682	0.00472339
							0.0335103		0.0335103	0.013474			0.00153493	0.00661354	0.00602999	0.0152788			0.00409678	0.00494475				0.00446905	0.00431596	0.00360776	0.00362925	0.00308729	0.00333198	0.00340454	0.0034862	0.00362796	0.00387182	0.00396845	0.00458841	0.00521166	0.00647289			0.00576798	0.00536461	0.00455748	0.00401939	0.00377109	0.00447302	0.00437819	0.00410355	0.00450221	0.00472468
							0.0335103		0.0335103	0.013474			0.00547728	0.010396	0.0016742	0.0145008			0.00409678	0.00494475				0.00447132	0.00431788	0.00361007	0.00363684	0.00308873	0.00335307	0.00340765	0.00348885	0.00366235	0.00387959	0.00398613	0.00459278	0.00521684	0.00653306			0.00579153	0.00536831	0.00456122	0.00402104	0.00377523	0.00451918	0.0043788	0.00411536	0.00450637	0.00472509
							0.0335103		0.0335103	0.013474			0.00349668	0.00894371	0.00181201	0.00477543			0.00409888	0.00494835				0.00450691	0.00432951	0.00361272	0.00364504	0.00309475	0.00335824	0.00341365	0.00350214	0.00366474	0.0038847	0.00399829	0.00459633	0.00522736	0.00653322			0.00579574	0.00537015	0.0045626	0.00402373	0.00378522	0.00452521	0.00438329	0.00412576	0.00450725	0.00473396
							0.0335103		0.0335103	0.013474			0.00145417	0.00416659	0.00206492	0.0143593			0.00409888	0.00494925				0.00450801	0.0043523	0.00363437	0.00364596	0.00309996	0.00338023	0.00341883	0.00354012	0.00366632	0.00389378	0.00405515	0.0046144	0.00524879	0.00653724			0.00579928	0.00537319	0.00456597	0.00402834	0.00379358	0.00452559	0.0043954	0.00414062	0.00451294	0.0047474
							0.0335103		0.0335103	0.013474			0.00309449	0.00478532	0.00205966	0.0113418			0.0041124	0.00497329				0.00451155	0.00435514	0.00363654	0.00364826	0.00310578	0.00338073	0.00345307	0.00355575	0.00366639	0.0038965	0.00411146	0.0046219	0.00526029	0.00654302			0.00580016	0.00538585	0.00457394	0.00403147	0.00379462	0.0045289	0.00439586	0.00414265	0.00452994	0.00475862
							0.0335103		0.0335103	0.013474			0.00638876	0.0200389	0.00251848	0.0146936			0.00411548	0.0049812				0.00453901	0.00435607	0.00364073	0.00365141	0.00310634	0.00338854	0.00345864	0.00358873	0.00366943	0.00391046	0.0041263	0.00462381	0.00531192	0.0065684			0.00580339	0.00539347	0.00458494	0.00404544	0.00380234	0.00455315	0.00440524	0.00414532	0.0045301	0.00475959
							0.0335103		0.0335103	0.013474			0.00468235	0.0102251	0.00461987	0.00594718			0.00412822	0.00498952				0.00454293	0.00438253	0.00364128	0.0036597	0.00312944	0.00339115	0.00351856	0.00359449	0.00368619	0.00392022	0.00414182	0.00464206	0.00531209	0.00658902			0.0058251	0.00541535	0.0045958	0.00405166	0.00380327	0.00456274	0.00441027	0.00414571	0.00455574	0.00476042
							0.0335103		0.0335103	0.013474			0.00432439	0.015062	0.00075658	0.0241905			0.00413622	0.00499206				0.00454766	0.00438358	0.00366143	0.00366998	0.00313465	0.00339636	0.00352021	0.0036093	0.00369998	0.00392346	0.00417348	0.00465417	0.00537373	0.00661929			0.0058269	0.00541557	0.00459781	0.00407796	0.00380637	0.00457338	0.00441861	0.00415246	0.0045579	0.00476184
							0.0335103		0.0335103	0.013474			0.00224715	0.0114195	0.00250826	0.0222379			0.00415025	0.00499206				0.00455253	0.00439151	0.00367529	0.00367149	0.00313472	0.00339688	0.00354485	0.00361959	0.00370895	0.00393334	0.00417922	0.00467632	0.00538616	0.00663311			0.0058306	0.00541589	0.00459832	0.00409993	0.00384836	0.00457469	0.00442792	0.00415342	0.0045624	0.00476467
							0.0335103		0.0335103	0.00854692			0.00070528	0.00732358	0.00392753	0.0254368			0.00419004	0.00500944				0.00455482	0.00439561	0.00368419	0.0036731	0.00314084	0.00340141	0.00355255	0.00362194	0.00371382	0.00393371	0.0041957	0.00468058	0.00539872	0.00665516			0.0058328	0.00541647	0.00460331	0.00410364	0.00385268	0.00458194	0.00443352	0.00415504	0.00458171	0.00477067
							0.0335103		0.0335103	0.00854692			0.00510337	0.0182868	0.00214562	0.0228197			0.00419384	0.00501467				0.00455771	0.00440162	0.00369398	0.00368179	0.00314448	0.00340488	0.00355577	0.00363601	0.00372166	0.00393935	0.00420578	0.00468907	0.00541505	0.00665742			0.00583539	0.00541795	0.00460536	0.00411166	0.00386878	0.00458494	0.0044439	0.00417865	0.00458536	0.00478223
							0.0335103		0.0335103	0.00854692			0.00383743	0.00721033	0.00092253	0.014709			0.00420359	0.00503268				0.00457057	0.0044033	0.00370936	0.00370367	0.00315212	0.00340661	0.00355845	0.0036373	0.00376947	0.00394113	0.00420977	0.00469072	0.00543021	0.00666005			0.00583792	0.00541876	0.00460573	0.00413459	0.00387227	0.00459513	0.0044521	0.00419822	0.00458984	0.00478753
							0.0335103		0.0335103	0.00854692			0.00596126	0.0231335	0.00460215	0.0234225			0.00421989	0.00504307				0.00459672	0.00440431	0.00371761	0.00371559	0.00316116	0.0034082	0.00356745	0.00364728	0.00379399	0.00395241	0.00421287	0.00469267	0.00544528	0.00666161			0.00584259	0.00543062	0.00462069	0.00413616	0.00388055	0.00460132	0.00446097	0.00421592	0.00460849	0.00479238
							0.0335103		0.0335103	0.00854692			0.00559634	0.0146795	0.00130813	0.0220165			0.00426992	0.0050442				0.00459971	0.00440536	0.00373418	0.00372258	0.00316781	0.00341426	0.00357454	0.00374463	0.00380001	0.00395816	0.00424629	0.00472419	0.00551077	0.00666293			0.00585828	0.00543422	0.00462072	0.00413649	0.00388826	0.00462069	0.00447843	0.00422476	0.00460959	0.00480105
							0.0335103		0.0335103	0.00854692			0.00504985	0.0155897	0.0024804	0.0125916			0.00427302	0.0050983				0.0046078	0.00445043	0.00374844	0.00372568	0.00317984	0.00344321	0.00360277	0.00375585	0.00381385	0.00395871	0.00426268	0.00472806	0.00551325	0.00668205			0.00586946	0.00545124	0.00462329	0.00414099	0.00389027	0.00462525	0.00448566	0.00423363	0.00461239	0.00482937
							0.0335103		0.0335103	0.00854692			0.00302473	0.00764883	0.0018945	0.0200089			0.00427408	0.00509842				0.00461073	0.00445656	0.00375007	0.00372733	0.00318159	0.00345685	0.00361035	0.00377258	0.00385847	0.00397156	0.00429695	0.00473538	0.00552066	0.00668744			0.00587835	0.00546344	0.00463426	0.00414535	0.00390138	0.00464029	0.00449259	0.00424084	0.0046139	0.0048465
							0.0335103		0.0335103	0.00854692			0.00265461	0.0128468	0.00190313	0.0090245			0.00427408	0.00510923				0.00461282	0.00448223	0.0037531	0.00373129	0.00318975	0.00345799	0.0036249	0.00378089	0.00385918	0.0039726	0.00434184	0.00474626	0.00553875	0.00670383			0.00588017	0.00546901	0.00464029	0.00415282	0.00390857	0.00465574	0.00449456	0.00424994	0.00461599	0.00485261
							0.0335103		0.0335103	0.00854692			0.00534361	0.00781657	0.0004035	0.00629503			0.00429198	0.00513393				0.00463531	0.00450478	0.00375478	0.00375257	0.00319592	0.00346823	0.003653	0.00379896	0.00386591	0.00398198	0.00434309	0.00476282	0.0055489	0.006705			0.00591276	0.00548278	0.00464133	0.00415349	0.00391065	0.00466314	0.00450318	0.00426271	0.00461623	0.00485639
							0.0335103		0.0335103	0.00854692			0.00282701	0.00750953	0.0054292	0.0192267			0.00429198	0.0051474				0.0046437	0.00450795	0.00375508	0.00376168	0.00319948	0.00347432	0.00366368	0.0038007	0.00387726	0.00399943	0.0043633	0.00477064	0.00555679	0.00675368			0.00591833	0.00548986	0.00464989	0.00417136	0.00391124	0.00467415	0.00453253	0.00427546	0.00461875	0.00486076
							0.0335103		0.0335103	0.00675759			0.00647506	0.0036756	0.00385619	0.0188602			0.00431709	0.0051758				0.00467586	0.00451729	0.00376502	0.00377552	0.00320422	0.00347471	0.00367216	0.00383543	0.00389055	0.00401219	0.00436561	0.00479411	0.00556229	0.00675948			0.00592728	0.00551087	0.00465191	0.00417216	0.00391456	0.00467857	0.00454221	0.00428864	0.00462517	0.00486571
							0.0335103		0.0335103	0.00675759			0.00391633	0.0139429	0.00572121	0.0090918			0.00433131	0.00518028				0.0046788	0.00453901	0.0037693	0.00378633	0.00321368	0.00347976	0.00368004	0.00385418	0.00391309	0.00402441	0.00436975	0.00480584	0.00557062	0.00676355			0.00592896	0.00551201	0.00465192	0.00418054	0.00392438	0.00469113	0.00454281	0.00429053	0.00462834	0.00486806
							0.0335103		0.0335103	0.00675759			0.00400484	0.0048015	0.00644157	0.00986026			0.00434881	0.00518788				0.00468969	0.00454388	0.00377055	0.00378763	0.00321648	0.00350316	0.00370614	0.00387353	0.00393455	0.0040258	0.00438773	0.00481261	0.0055763	0.00678146			0.00592939	0.00551224	0.00465705	0.00418217	0.00393259	0.00469547	0.00454589	0.00429067	0.00465741	0.00487477
							0.0335103		0.0335103	0.00675759			0.0035786	0.0214624	0.00069565	0.0193748			0.00434881	0.00519097				0.00469175	0.00456979	0.00377419	0.00378977	0.00323308	0.00350988	0.00371085	0.00387426	0.0039453	0.0040314	0.00438911	0.00483346	0.0055766	0.00679566			0.0059415	0.00551425	0.00466694	0.00418698	0.00393434	0.00469929	0.00454803	0.00429401	0.00466537	0.00489652
							0.0335103		0.0335103	0.00675759			0.00386611	0.00782915	0.00269311	0.0074947			0.0043523	0.00519116				0.00471224	0.0046149	0.00378351	0.0037919	0.00323684	0.00351268	0.00371771	0.00387718	0.00395433	0.00403688	0.0043954	0.00484934	0.00558555	0.00680524			0.00594159	0.0055159	0.00468201	0.00418828	0.00393834	0.00471064	0.00456133	0.00429449	0.00466654	0.00490727
							0.0335103		0.0335103	0.00675759			0.00160438	0.0168291	0.00133198	0.0201781			0.00435479	0.00519116				0.00472313	0.00461568	0.00379216	0.00380177	0.00324551	0.00352161	0.00372047	0.00389189	0.00395752	0.00405322	0.00439858	0.00486506	0.00562645	0.00683512			0.00594279	0.0055164	0.00468444	0.0041888	0.0039404	0.0047142	0.00458861	0.00430126	0.00466724	0.00493028
							0.0335103		0.0335103	0.00675759			0.00394332	0.0158128	0.00100447	0.01809			0.00435539	0.00519713				0.00472563	0.00461764	0.00380365	0.00380193	0.0032491	0.00352463	0.00372682	0.00389896	0.00395934	0.00407524	0.00440605	0.00491987	0.00568595	0.00684273			0.00596589	0.00552318	0.00468651	0.00419252	0.00394707	0.00472054	0.00459969	0.00432143	0.00468398	0.00493163
							0.0335103		0.0335103	0.00675759			0.00465049	0.022919	0.0059076	0.0197013			0.00435539	0.00521079				0.00473685	0.00464244	0.00381434	0.00380336	0.00325518	0.0035366	0.00372831	0.00390558	0.00399711	0.00408771	0.00440932	0.00492184	0.00568816	0.00687122			0.00598624	0.00553302	0.0046917	0.00421601	0.00395151	0.00474827	0.00461012	0.00432836	0.00469396	0.00493465
							0.0335103		0.0335103	0.00675759			0.00133895	0.0200834	0.00323814	0.0201213			0.00435549	0.0052155				0.00475416	0.00465325	0.00381785	0.00380412	0.00327745	0.00354298	0.00373391	0.00392105	0.00399943	0.00410633	0.00441401	0.00493004	0.00571033	0.00692618			0.00599391	0.00553701	0.00469884	0.00422855	0.00395166	0.00475099	0.00461674	0.00433082	0.00469523	0.00494085
							0.0335103		0.0335103	0.00675759			0.00455774	0.0156498	0.00254041	0.00892321			0.00435761	0.00522932				0.00476194	0.00465907	0.00382012	0.00381338	0.00328026	0.00354547	0.00374525	0.00392527	0.00401223	0.00410741	0.00441437	0.00497394	0.00571832	0.00694898			0.00599843	0.00554906	0.00471973	0.00423059	0.0039545	0.00475363	0.0046195	0.00433219	0.00470296	0.0049445
							0.0335103		0.0335103	0.00675759			0.00102552	0.00824886	0.00521333	0.0138996			0.00435913	0.00523491				0.00476355	0.00466819	0.00382047	0.00381555	0.00329995	0.00357224	0.00375801	0.00395196	0.00402523	0.0041145	0.00442962	0.00497397	0.00572097	0.00695104			0.00602565	0.00557781	0.00472896	0.00423337	0.00395598	0.00476526	0.00464181	0.00433595	0.00473297	0.00494459
							0.0335103		0.0335103	0.00675759			0.00514136	0.0148683	0.00390225	0.0181847			0.00436755	0.0052513				0.0047644	0.00469244	0.00383848	0.0038178	0.00330051	0.00357254	0.00376505	0.00395594	0.00402664	0.0041395	0.00443029	0.00500701	0.0057511	0.00700531			0.00602703	0.00560677	0.00473541	0.00423865	0.00396543	0.00476785	0.00464483	0.00435398	0.00473412	0.00494543
							0.0335103		0.0335103				0.00508806	0.0167911	0.00217907	0.0178487			0.00437145	0.00525504				0.00478462	0.00470391	0.00384792	0.00382332	0.00330219	0.00358765	0.00377584	0.0039579	0.00402805	0.00415656	0.00444119	0.00500987	0.00576624	0.00703857			0.00603037	0.00562036	0.00473703	0.00424367	0.0039674	0.00476986	0.00464516	0.0043549	0.00473649	0.00495575
							0.0335103		0.0335103				0.00579586	0.00330316	0.00202114	0.00351003			0.00439813	0.00526307				0.00478674	0.00471266	0.00385655	0.00382905	0.0033107	0.00359097	0.00378311	0.00397819	0.00402962	0.00419068	0.00444179	0.00501127	0.00577733	0.00704918			0.00603046	0.00562902	0.00475305	0.00424748	0.00397115	0.00477013	0.00467462	0.00435672	0.00474195	0.00497009
							0.0335103		0.0335103				0.00386595	0.00337413	0.00434394	0.00840252			0.00440438	0.00528149				0.00483135	0.00472058	0.00385919	0.00383002	0.00333486	0.00361069	0.00378633	0.0039957	0.00404744	0.00420616	0.00444682	0.00501164	0.00578906	0.00708349			0.00603248	0.00563371	0.00475346	0.00426267	0.00399196	0.00477621	0.00467757	0.00436078	0.00475707	0.00497472
							0.0335103		0.0335103				0.00143592	0.0043141	0.00444134	0.00434465			0.00440495	0.00528276				0.00483165	0.00474282	0.00386872	0.00383264	0.00334287	0.00361141	0.00379146	0.00399983	0.004052	0.00420782	0.00445302	0.00502162	0.00580209	0.00710351			0.00604267	0.00563494	0.00475359	0.00426307	0.00399957	0.00477765	0.00467864	0.00436704	0.00477011	0.00498754
							0.0335103		0.0335103				0.00414008	0.0157698	0.00267721	0.00102403			0.00441971	0.00529669				0.00485613	0.0047446	0.00387035	0.00384007	0.00334859	0.00361651	0.00381519	0.00400107	0.00406215	0.00422006	0.00446849	0.00502556	0.00580533	0.00714799			0.00605877	0.00563834	0.0047593	0.00426405	0.0040002	0.00478957	0.00468984	0.00438868	0.00479721	0.00498945
							0.0335103		0.0335103				0.00358953	0.00961757	0.00531121	0.0174742			0.00442104	0.00530059				0.00487161	0.00478652	0.00388621	0.0038459	0.0033517	0.00361756	0.00381977	0.00400607	0.00406477	0.00423315	0.00447409	0.00503612	0.00580953	0.00714985			0.00606313	0.00564814	0.00476415	0.00427753	0.00400328	0.00479802	0.00469884	0.00439929	0.00479963	0.00499178
							0.0335103		0.0335103				0.00370953	0.00635847	0.00200872	0.00308464			0.00442649	0.00531518				0.00489712	0.00479813	0.00388818	0.00385111	0.00335191	0.00362757	0.00382198	0.00401252	0.00407618	0.0042383	0.00448703	0.00504731	0.00581423	0.00715098			0.00607252	0.00566123	0.00478448	0.00428663	0.00400677	0.00479966	0.0047029	0.00440915	0.00480224	0.00501634
							0.0335103		0.0335103				0.00477405	0.00297462	0.00249905	0.00834083			0.00442675	0.00531518				0.00490121	0.00481189	0.00389804	0.0038763	0.00336243	0.00363188	0.00382299	0.00401355	0.00409473	0.00424463	0.00449466	0.00505106	0.00582471	0.00718595			0.00608166	0.00567993	0.00479438	0.00431627	0.004012	0.00481159	0.0047061	0.00446055	0.00480447	0.00502178
							0.0335103		0.0335103				0.00362869	0.0212839	0.00656977	0.00416941			0.00445796	0.00532482				0.00491106	0.0048406	0.00390118	0.00387868	0.00337142	0.00363773	0.00382413	0.0040258	0.00409713	0.00424709	0.00451466	0.00506302	0.00585735	0.00727204			0.00608371	0.00568466	0.00480323	0.00432779	0.00401384	0.00481334	0.00473289	0.00446252	0.00481311	0.00504439
							0.0335103		0.0335103				0.00505968	0.0184283	0.00051899	0.00356185			0.00446905	0.0053344				0.00491926	0.00484305	0.00390259	0.00387879	0.00338539	0.00364104	0.00383249	0.00403587	0.00411231	0.00424994	0.0045178	0.00508859	0.00587151	0.00729406			0.00609795	0.00569584	0.00480725	0.00433258	0.00401423	0.00481381	0.0047353	0.00446852	0.00482462	0.00507923
							0.0335103		0.0335103				0.0034384	0.0162496	0.011849	0.00161906			0.00446905	0.00534172				0.00496293	0.00484741	0.00391305	0.00390124	0.00339064	0.00364971	0.00383821	0.00403846	0.00412263	0.00426031	0.00452021	0.00509765	0.00589606	0.00734291			0.00610823	0.00570328	0.00481159	0.00433543	0.00403269	0.00481568	0.00474694	0.00448003	0.00482679	0.00509077
							0.0335103		0.0335103				0.00297391	0.00790735	0.00680948	0.00448887			0.00447132	0.00534172				0.00496464	0.00485358	0.00391744	0.00390249	0.00340792	0.00365394	0.00385288	0.00405155	0.00413477	0.00426283	0.00452523	0.00510701	0.00589776	0.00737002			0.00612907	0.00570425	0.0048137	0.00434786	0.00405211	0.00482465	0.00475346	0.00449234	0.00483383	0.00509254
							0.0335103		0.0335103				0.0064734	0.0123138	0.00471451	0.0195785			0.00450691	0.00534388				0.00497209	0.00486271	0.00391827	0.00394147	0.00341239	0.00367201	0.00386392	0.00405786	0.00416168	0.00426359	0.0045264	0.005119	0.00589786	0.0074047			0.00613638	0.0057084	0.00482091	0.00436075	0.00406832	0.00483325	0.00478223	0.00449318	0.00484371	0.0051059
							0.0335103		0.0335103				0.00494464	0.0101039	0.0134081	0.016597			0.00450691	0.00534679				0.00497242	0.00486936	0.00393431	0.00395133	0.00341324	0.00368343	0.00386786	0.00406878	0.00417848	0.00426807	0.00454982	0.00511906	0.00590433	0.00743601			0.00614914	0.00572235	0.00482315	0.00436561	0.00407897	0.00484589	0.00479396	0.00449772	0.00485963	0.00511765
							0.0335103		0.0335103				0.00551668	0.00607692	0.0043055	0.0102598			0.00450801	0.00535452				0.00497422	0.00487108	0.00394567	0.00395776	0.00341881	0.00368776	0.00388448	0.00407347	0.00419701	0.00428224	0.00455353	0.00513486	0.00591029	0.00746105			0.00614951	0.00572808	0.00482675	0.00436935	0.00408619	0.00485112	0.00479554	0.00449832	0.00487477	0.00514016
							0.0335103		0.0335103				0.00209861	0.00644816	0.00670945	0.00268769			0.00451155	0.00536394				0.00498847	0.00491436	0.00394738	0.0039594	0.0034564	0.00368878	0.00388498	0.00409077	0.00421258	0.00432281	0.00455633	0.00513899	0.0059145	0.00750318			0.00615554	0.00573225	0.00484752	0.00438113	0.00409087	0.00486565	0.00480451	0.00450325	0.00487513	0.00514039
							0.0335103		0.0335103				0.00279336	0.00306014	0.00784189	0.022828			0.00453901	0.00541557				0.00500008	0.00491465	0.00395801	0.00397174	0.00345713	0.00369028	0.00392022	0.00409934	0.00421377	0.00433363	0.00456307	0.00514003	0.00592176	0.00751493			0.0061678	0.00573559	0.00484981	0.00438158	0.00409489	0.00487158	0.00482277	0.00450771	0.00488159	0.00514508
							0.0335103		0.0335103				0.00276682	0.0134423	0.00278675	0.006213			0.00454293	0.00541903				0.00500408	0.00493531	0.00396104	0.00398238	0.00345942	0.00369327	0.00392645	0.00410814	0.0042196	0.00433455	0.00460721	0.00514329	0.00593435	0.00751976			0.00617997	0.00574612	0.00485112	0.0043819	0.00410654	0.00487318	0.00483433	0.0045105	0.00488393	0.0051579
							0.0335103		0.0335103				0.00419368	0.0177188	0.00848074	0.0183465			0.00454766	0.00542152				0.00500495	0.0049388	0.00398736	0.00398393	0.00346312	0.0036976	0.00394713	0.00411981	0.00422907	0.00433507	0.00462719	0.00518321	0.00593615	0.00754616			0.00618429	0.00576798	0.00485772	0.00438313	0.00410791	0.0048974	0.00483704	0.00451283	0.00489218	0.00516092
							0.0335103		0.0335103				0.00371015	0.0189796	0.0174254	0.015115			0.00455253	0.00543193				0.0050118	0.00494836	0.00400465	0.00399061	0.00346988	0.00370484	0.00395133	0.00412374	0.00424099	0.00434035	0.00466397	0.00523709	0.00594111	0.00756564			0.00619583	0.0057736	0.00485861	0.00438373	0.00411552	0.00492131	0.0048465	0.00452939	0.00491622	0.0051773
							0.0335103		0.0335103				0.00238825	0.00572096	0.0120704	0.00319805			0.00455482	0.00543286				0.00504303	0.00495173	0.00402756	0.00399583	0.00347471	0.00372175	0.00397043	0.00412566	0.00425253	0.00434313	0.00468094	0.00524422	0.00594806	0.00756904			0.00621289	0.00579153	0.00485909	0.00440161	0.00411796	0.00493148	0.00485465	0.00452941	0.00491853	0.00517806
							0.0335103		0.0335103				0.00550063	0.00596895	0.0168325	0.0156902			0.00455771	0.00544608				0.00504984	0.00497422	0.00403699	0.00401767	0.0034917	0.00374283	0.00397058	0.00414658	0.00428381	0.00435996	0.00468777	0.00524692	0.00597314	0.00757119			0.00621631	0.00582794	0.00486834	0.00440283	0.00412219	0.00493148	0.00486169	0.00455074	0.00493628	0.00518554
							0.0335103		0.0335103				0.00100839	0.0108671	0.0105531	0.0193604			0.00457057	0.00545023				0.00507458	0.00503143	0.00404566	0.00403846	0.00349624	0.00375726	0.00398044	0.00416844	0.00429297	0.00436744	0.00470669	0.00525364	0.00599589	0.00761108			0.00622314	0.00583285	0.00486843	0.00440365	0.00412395	0.0049363	0.00487347	0.0045641	0.00494123	0.00519671
							0.0335103		0.0335103				0.00523499	0.0134168	0.0128103	0.0225956			0.00459672	0.00546657				0.00508539	0.00504416	0.00406562	0.00404556	0.00350538	0.00375752	0.00398115	0.00419211	0.00429409	0.00436975	0.00472371	0.00526304	0.0060283	0.00762682			0.00622898	0.00583912	0.00487964	0.00441261	0.00415145	0.00496488	0.00487482	0.00457914	0.00494482	0.00519725
							0.0335103		0.0335103				0.00335547	0.0128908	0.00509757	0.00143891			0.00459971	0.0054985				0.00510646	0.00504719	0.00407328	0.00405703	0.00350897	0.00375816	0.00398582	0.00419678	0.00430332	0.00437129	0.00474316	0.00526915	0.00602981	0.0076489			0.00626348	0.00584432	0.0048887	0.00441523	0.00416173	0.00498168	0.00488002	0.00458038	0.00496069	0.00521005
							0.0335103		0.0335103				0.0016946	0.0111783	0.003381	0.0200604			0.00459971	0.00550365				0.00510675	0.00505149	0.00408076	0.00405803	0.0035099	0.00375822	0.00402081	0.00423536	0.00430415	0.00438512	0.00475259	0.00527157	0.00603348	0.00765043			0.00628662	0.00584933	0.00488917	0.00441861	0.00418623	0.0049871	0.00488536	0.00458412	0.00496395	0.00523211
							0.0335103		0.0335103				0.00571898	0.0190786	0.0191564	0.00550469			0.0046078	0.00553302				0.00510908	0.00507925	0.00408191	0.00406344	0.0035113	0.00375824	0.00402198	0.00423937	0.00433455	0.0044113	0.00475314	0.00529046	0.00605899	0.00766219			0.00628812	0.00585354	0.00489061	0.00442328	0.00419222	0.00502394	0.00489165	0.00459201	0.00496907	0.00523857
							0.0335103		0.0335103				0.00417084	0.00638138	0.0139699	0.00514863			0.0046078	0.00553302				0.00515023	0.00508477	0.00409981	0.00406375	0.00352582	0.00376101	0.00402731	0.00424226	0.00435828	0.00442344	0.00476162	0.00530196	0.0060868	0.00774543			0.0062888	0.00586636	0.00489073	0.00442792	0.00423138	0.0050271	0.0048974	0.00459446	0.00497544	0.00524008
							0.0335103		0.0335103				0.00214177	0.014734	0.00731884	0.0198825			0.00461073	0.00553804				0.00515253	0.00509422	0.00411001	0.0040773	0.00352656	0.00376105	0.00402893	0.00424463	0.00437028	0.0044296	0.00476677	0.00530626	0.00609118	0.0077768			0.00629755	0.00588048	0.00489287	0.00443276	0.00423323	0.00506077	0.00490058	0.00460188	0.00498235	0.00524857
							0.0335103		0.0335103				0.00422895	0.0103018	0.00475133	0.0064839			0.00461282	0.00553827				0.0051598	0.00510675	0.00411567	0.00410781	0.00352752	0.00378145	0.00403315	0.00426789	0.00439515	0.00448669	0.00479393	0.00530909	0.00613198	0.00783363			0.0062978	0.0058816	0.00491208	0.00443771	0.00423357	0.00506117	0.00491173	0.00460871	0.00498692	0.00525101
							0.0335103		0.0335103				0.00301174	0.00481169	0.00985183	0.0103524			0.00463531	0.00555772				0.00516422	0.00512031	0.00412152	0.00413877	0.00353105	0.00379033	0.00403877	0.00427184	0.00440137	0.00450721	0.00480168	0.00531047	0.00616473	0.0078568			0.0063355	0.00590154	0.00491568	0.0044448	0.00424199	0.00506399	0.00492094	0.00460991	0.00499089	0.00526486
							0.0335103		0.0335103				0.00201825	0.0179706	0.00635732	0.00612359			0.0046437	0.00556748				0.0051698	0.00513319	0.00413301	0.00414811	0.00353609	0.00379189	0.00410351	0.00429062	0.00440818	0.00454682	0.00480299	0.00532732	0.00617399	0.00788172			0.00636986	0.00590783	0.00492873	0.00444525	0.00424214	0.00507791	0.00493771	0.00462119	0.00500691	0.00526744
							0.0335103		0.0335103				0.00630327	0.00454478	0.00603387	0.00165586			0.0046437	0.00556748				0.00518417	0.00513407	0.00413431	0.00415477	0.0035442	0.00379451	0.00411118	0.00429869	0.00440896	0.00455552	0.0048293	0.00533743	0.00619575	0.00790794			0.00640266	0.00591207	0.00493344	0.0044601	0.00424689	0.00509369	0.00494102	0.00462726	0.00500866	0.00527395
							0.0335103		0.0335103				0.00673412	0.00518674	0.00737767	0.00431127			0.00467586	0.00557245				0.00519421	0.00515158	0.00418324	0.00415696	0.00354763	0.00379641	0.00412192	0.00431404	0.00442595	0.0045598	0.00482967	0.00533828	0.0062202	0.00791654			0.00640579	0.00592365	0.00493859	0.00446422	0.00424827	0.0050975	0.00494594	0.00463021	0.00504701	0.0052839
							0.0335103		0.0335103				0.00237559	0.00525728	0.00853134	0.00247291			0.0046788	0.00557781				0.00520285	0.00516851	0.00419061	0.00416362	0.00356322	0.00380193	0.00413554	0.00432712	0.00442954	0.00456	0.00483773	0.0053541	0.00622359	0.00794468			0.00640662	0.00592939	0.00494111	0.00447048	0.00424936	0.00510194	0.00495716	0.00463393	0.00506839	0.00529811
							0.0335103		0.0335103				0.00236072	0.0065184	0.0183854	0.0156021			0.00468969	0.00557781				0.00520355	0.00517246	0.00419097	0.00417786	0.00356688	0.00381745	0.00413702	0.00432751	0.00447443	0.00456626	0.00484333	0.00535499	0.00622378	0.00794815			0.00641855	0.00593034	0.00497194	0.00447431	0.00425044	0.00510582	0.00496704	0.00464291	0.00507441	0.0053087
							0.0335103		0.0335103				0.00196954	0.0147218	0.00322744	0.0212792			0.00468969	0.00559166				0.00521991	0.00519851	0.00427722	0.00418726	0.00357941	0.0038198	0.00416284	0.00433868	0.00447595	0.00457021	0.00486134	0.00537855	0.00625449	0.00795094			0.00641874	0.00593129	0.00498009	0.0044803	0.00425178	0.00513312	0.00498332	0.00464762	0.00507904	0.00531278
							0.0335103		0.0335103				0.00257574	0.0168657	0.0105481	0.0153294			0.00469175	0.00561189				0.00522484	0.00521076	0.00427743	0.00419004	0.00358374	0.00382928	0.0041647	0.00434111	0.00448152	0.00457631	0.00489104	0.00538755	0.00627262	0.00795415			0.00644427	0.00594313	0.00498623	0.00448732	0.00426146	0.00513574	0.00498858	0.00467092	0.00510642	0.00532236
							0.0335103		0.0335103				0.00277175	0.0201949	0.0164534	0.0169168			0.00471224	0.00561481				0.00524111	0.00525568	0.00428108	0.00421122	0.0036005	0.00383226	0.00416637	0.00436537	0.00449118	0.00457987	0.00490489	0.00540737	0.00628931	0.00804197			0.00644739	0.00594322	0.0049868	0.00449606	0.00426185	0.00513806	0.00499859	0.00469577	0.00510718	0.00532694
							0.0335103		0.0335103				0.00557484	0.0154407	0.0183257	0.0245573			0.00472313	0.00561481				0.00526322	0.00526934	0.0042996	0.00421612	0.0036111	0.00383888	0.00416709	0.00437271	0.00449933	0.00458038	0.00491515	0.00541031	0.00632509	0.00804651			0.00645233	0.00594707	0.00498713	0.00450165	0.00426288	0.00514263	0.00502465	0.00470341	0.00511723	0.00533831
							0.0335103		0.0335103				0.00378862	0.0130335	0.00328815	0.0120701			0.00472563	0.00563532				0.00526543	0.00529324	0.00430051	0.0042291	0.00362899	0.00384122	0.00417685	0.00438057	0.00453975	0.00459111	0.00492815	0.00542005	0.00633549	0.00807127			0.00645508	0.00595498	0.00499206	0.00450533	0.00426333	0.00514705	0.00505684	0.0047053	0.00511781	0.0053388
							0.0335103		0.0335103				0.00601498	0.00483053	0.00409014	0.0102864			0.00473685	0.00563977				0.00526581	0.00529393	0.00431503	0.00424034	0.00364144	0.00384221	0.0041783	0.00441269	0.00454564	0.00459356	0.00494004	0.0054243	0.00633574	0.00816333			0.00646166	0.00596377	0.00499716	0.00450575	0.00427305	0.00517066	0.00506229	0.00471885	0.00512067	0.00534001
							0.0335103		0.0335103				0.00079391	0.00615635	0.00784119	0.015041			0.00475416	0.00563977				0.00526676	0.0053219	0.00431881	0.00425584	0.00364273	0.0038447	0.00417901	0.00441349	0.00454741	0.00462374	0.0049485	0.00542631	0.00633982	0.00817801			0.00648193	0.00597026	0.00500088	0.00450757	0.00428182	0.00519477	0.0050639	0.00472298	0.00514129	0.00534565
							0.0335103		0.0335103				0.004819	0.01618	0.00292104	0.0226049			0.00476194	0.00565753				0.0052792	0.00533501	0.00432635	0.00425632	0.00365683	0.00384663	0.0041945	0.00441947	0.00455415	0.00462448	0.00497038	0.00543464	0.00634367	0.00818651			0.0064913	0.00598497	0.0050032	0.00451021	0.00428998	0.00520636	0.00506946	0.00474318	0.00514428	0.00534693
							0.0335103		0.0335103				0.00476186	0.0183732	0.0113214	0.0271146			0.00476355	0.00567215				0.0052868	0.00533546	0.00432985	0.00425882	0.0036617	0.00384883	0.00422587	0.004428	0.00457681	0.00463346	0.00499271	0.00545131	0.00635856	0.00818979			0.00650507	0.00598883	0.00500862	0.00451327	0.00429413	0.00521653	0.00507479	0.00474635	0.00516076	0.00535333
							0.0335103		0.0335103				0.00309203	0.0187822	0.00861264	0.015221			0.0047644	0.00567215				0.00530993	0.00534856	0.00435479	0.00426597	0.00367639	0.0038633	0.00423006	0.00443464	0.00457885	0.00463816	0.00499631	0.00548548	0.00636856	0.00820777			0.00651575	0.00599164	0.0050141	0.00451379	0.00430415	0.00522158	0.00507722	0.00474662	0.00517851	0.00535405
							0.0335103		0.0335103				0.00355248	0.0168589	0.0137435	0.00087443			0.00478462	0.0056774				0.00531062	0.00535027	0.00439319	0.00427158	0.00369279	0.00386444	0.00423007	0.00445069	0.00458373	0.00465262	0.00500131	0.00548615	0.00638868	0.00821688			0.00652753	0.00601531	0.00502107	0.00451539	0.0043126	0.00523683	0.00509503	0.00477855	0.00519094	0.00536044
							0.0335103		0.0335103				0.00648292	0.00304595	0.00410347	0.0145507			0.00478674	0.0056774				0.00531545	0.00535557	0.00440913	0.00427897	0.0036983	0.00386591	0.00423366	0.00448497	0.00460438	0.00465781	0.00502097	0.0055005	0.00639065	0.00821745			0.00652889	0.00601585	0.00504109	0.00452521	0.00431686	0.00524427	0.00510793	0.00481263	0.00519257	0.00536225
							0.0335103		0.0335103				0.00494769	0.016674	0.00342501	0.00650745			0.00483135	0.00568029				0.00532367	0.00536768	0.00440928	0.0042992	0.00372029	0.0038665	0.00423451	0.00452419	0.0046082	0.00466576	0.00505291	0.0055022	0.00639454	0.00823119			0.00653404	0.00601698	0.00506074	0.00453373	0.00432121	0.00525846	0.00511764	0.00483552	0.00520513	0.00536691
							0.0335103		0.0335103				0.00577215	0.0239172	0.0102132	0.0156493			0.00483165	0.00568029				0.00533479	0.00538296	0.00445049	0.00430192	0.00373418	0.00387735	0.00423733	0.00454675	0.00462296	0.00467289	0.00505912	0.00550693	0.00640699	0.008247			0.0065442	0.00603046	0.00506991	0.00453655	0.00433183	0.00526207	0.00511962	0.00484324	0.00520644	0.00537458
							0.0335103		0.0335103				0.00531449	0.0213281	0.0166926	0.0214838			0.00485613	0.00568341				0.00534431	0.00539807	0.00446393	0.004302	0.00373635	0.00387879	0.00423987	0.00455548	0.00465527	0.0046871	0.00508471	0.00553755	0.0064178	0.00824763			0.00655228	0.00603219	0.00507827	0.00454184	0.00433679	0.00527522	0.00512406	0.00485514	0.00520751	0.00538076
							0.0335103		0.0335103				0.00173085	0.0165567	0.0173344	0.020131			0.00487161	0.00568819				0.00535439	0.00540447	0.00447344	0.00430561	0.00373941	0.0039101	0.00424222	0.00456071	0.00467025	0.00469452	0.00509211	0.00554046	0.00641999	0.00824986			0.00655586	0.00603799	0.00509141	0.00454901	0.00434019	0.00528581	0.00515755	0.00488775	0.00521917	0.00538711
							0.0335103		0.0335103				0.00423059	0.0113249	0.0160202	0.0245894			0.00489712	0.00568825				0.00537267	0.00541883	0.0044794	0.00431006	0.00374033	0.00391126	0.0042452	0.00458995	0.0046717	0.00470887	0.00509776	0.00555826	0.00642491	0.00826181			0.00655881	0.00604078	0.00509239	0.0045558	0.00434511	0.00530154	0.00516483	0.00489135	0.00522175	0.00541486
							0.0335103		0.0335103				0.00429065	0.0072639	0.0159041	0.00392662			0.00490121	0.00570213				0.00537558	0.00542272	0.00448223	0.00431736	0.00374306	0.00391776	0.0042491	0.00459039	0.00470227	0.00472583	0.00511183	0.00556028	0.00643304	0.00831443			0.00657232	0.00604389	0.00509916	0.00456027	0.00436228	0.00530194	0.00516616	0.00490341	0.00523153	0.00541946
							0.0335103		0.0335103				0.00430603	0.0169557	0.0111778	0.00435583			0.00491106	0.00570736				0.00538716	0.00543339	0.0044855	0.00433607	0.00374325	0.00393227	0.00425574	0.00459633	0.00471597	0.00472747	0.00511867	0.00556729	0.00644407	0.00834998			0.00658354	0.00605194	0.00510076	0.00458667	0.00437444	0.00530922	0.00517652	0.00490506	0.00524847	0.00543402
							0.0335103		0.0335103				0.00255411	0.0108513	0.00446958	0.019816			0.00491926	0.00571036				0.00541675	0.00543422	0.004486	0.00434024	0.00374671	0.00393895	0.00426268	0.0046048	0.00472201	0.00476866	0.00513207	0.00557063	0.00646906	0.00836444			0.00659555	0.00606777	0.00511114	0.00459161	0.00437658	0.00531612	0.00517707	0.00494267	0.00525242	0.0054441
							0.0335103		0.0335103				0.00368223	0.0195946	0.0112964	0.00750541			0.00491926	0.00573014				0.00541883	0.00545116	0.00448757	0.00435549	0.00376049	0.00396553	0.00427931	0.00460491	0.00474067	0.00478248	0.00514364	0.00557793	0.00648762	0.00837331			0.00659599	0.00606834	0.0051245	0.00459175	0.0043807	0.00531835	0.00517766	0.00494684	0.00525582	0.00544852
							0.0335103		0.0335103				0.00132692	0.0229114	0.0156655	0.00966584			0.00496293	0.00573014				0.00543339	0.00546133	0.00449372	0.00435724	0.00376392	0.00397057	0.00428381	0.00460636	0.00475153	0.00480536	0.00514477	0.0056071	0.00649513	0.00839536			0.00659611	0.00607252	0.00513912	0.00459478	0.00438444	0.00532584	0.00522385	0.00494707	0.00529831	0.00545219
							0.0335103		0.0335103				0.0024827	0.00917558	0.0191832	0.00763337			0.00496464	0.00573539				0.00544048	0.00546416	0.00450721	0.00435761	0.00378268	0.0039844	0.00430375	0.00461267	0.00476115	0.0048116	0.00515191	0.00563253	0.00650928	0.00847183			0.00659792	0.00607439	0.00514047	0.00460046	0.0044109	0.00533937	0.00522921	0.00500985	0.00530582	0.00547312
							0.0335103		0.0335103				0.00492965	0.00223552	0.00584262	0.0206795			0.00497209	0.00573925				0.00546079	0.00547705	0.0045158	0.00437123	0.00378763	0.00401447	0.00430965	0.00461435	0.00478332	0.00482316	0.0051575	0.00566227	0.00652743	0.00859609			0.00660041	0.00608371	0.00516413	0.0046195	0.00441365	0.00534988	0.00523085	0.00501644	0.00530828	0.00547743
							0.0335103		0.0335103				0.00217281	0.00329383	0.00910283	0.0172256			0.00497242	0.00573925				0.0054895	0.00547865	0.00452209	0.0043833	0.00378982	0.00402588	0.00431953	0.00462555	0.00479086	0.00485404	0.00516667	0.00566458	0.00653306	0.00862604			0.0066207	0.00608427	0.0051852	0.00462115	0.0044207	0.0053531	0.00523332	0.00501934	0.00532236	0.00549717
							0.0335103		0.0335103				0.00209279	0.011274	0.00363117	0.0201263			0.00497242	0.00575859				0.00548962	0.00548327	0.00452978	0.00440026	0.00379586	0.00403688	0.00432554	0.00463127	0.00480083	0.00485493	0.005233	0.00568625	0.00657034	0.00866104			0.00662575	0.0060956	0.00518895	0.00462698	0.0044235	0.00535526	0.0052344	0.00503069	0.00532903	0.00550278
							0.0335103		0.0335103				0.00282072	0.016212	0.00401523	0.00419436			0.00497422	0.00576798				0.00551139	0.00548786	0.00455577	0.00441541	0.00379687	0.00405083	0.00434138	0.00464314	0.00480263	0.00486002	0.00523969	0.00569443	0.0065924	0.00866135			0.00663773	0.00611579	0.00519164	0.00462755	0.0044384	0.00535817	0.0052346	0.00503313	0.00533712	0.00550613
							0.0335103		0.0335103				0.00405027	0.0148085	0.00324752	0.00423627			0.00498847	0.00579153				0.0055159	0.00550741	0.00455727	0.00443375	0.00380075	0.0040512	0.00435204	0.00464634	0.00481062	0.00486091	0.00526194	0.00569949	0.00659378	0.00868081			0.00663804	0.00611633	0.0052076	0.00465392	0.00444678	0.00535961	0.00523876	0.00503535	0.00534211	0.00551331
							0.0335103		0.0335103				0.00231946	0.0153634	0.00529825	0.0219769			0.00500008	0.00579574				0.00553602	0.00552768	0.00456815	0.00445796	0.00380982	0.00406755	0.00435489	0.00467926	0.00482901	0.00486255	0.00527503	0.00570348	0.00660067	0.00868116			0.00664048	0.00611918	0.00521079	0.00466769	0.00445106	0.00536044	0.00525642	0.00503684	0.00536537	0.00551845
							0.0335103		0.0335103				0.00487634	0.0192866	0.00742315	0.0198445			0.00500408	0.00579928				0.00554204	0.00556261	0.00458119	0.00447064	0.00381078	0.00408007	0.00436326	0.00468058	0.00482974	0.00486914	0.00529243	0.00570805	0.00662947	0.00868873			0.00664156	0.0061218	0.0052155	0.00467595	0.00445384	0.00538417	0.00529949	0.00503896	0.00537385	0.00551974
							0.0335103		0.0335103				0.00128803	0.00463555	0.0176849	0.0211875			0.00500495	0.00580016				0.00556312	0.00557382	0.00458699	0.00448901	0.00382299	0.00408076	0.00437675	0.00468084	0.00482991	0.00487529	0.00529792	0.00571457	0.00666342	0.00870067			0.00665232	0.00613453	0.00522346	0.00467601	0.00445555	0.00538585	0.0053035	0.00505164	0.00537675	0.0055213
							0.0335103		0.0335103				0.00178086	0.020645	0.00327753	0.0133228			0.00500495	0.00580339				0.00557362	0.00557597	0.00460753	0.00448998	0.00382504	0.0040823	0.00440266	0.00468463	0.00485069	0.00488071	0.00530016	0.00573007	0.00666404	0.00870908			0.00665744	0.00613817	0.00523491	0.00468247	0.0044592	0.00538871	0.0053072	0.00505373	0.00537816	0.00552901
							0.0335103		0.0335103				0.00520903	0.0110504	0.00930942				0.0050118	0.0058251				0.00557811	0.00560549	0.00461282	0.00449775	0.00382555	0.00410994	0.00440973	0.00471116	0.00487703	0.00490999	0.00531735	0.00573262	0.00668185	0.00871937			0.00666808	0.00613837	0.00524792	0.00468816	0.00446781	0.00539459	0.00530753	0.00506105	0.00538167	0.00553746
							0.0335103		0.0335103				0.0032087	0.0147527	0.0114507				0.00504303	0.0058251				0.00557971	0.00561555	0.00461333	0.00450478	0.00382634	0.00411062	0.00444003	0.00472597	0.00489123	0.00491354	0.00534065	0.00575922	0.00669215	0.00873695			0.00666833	0.0061395	0.00525854	0.00469236	0.00446978	0.0054157	0.00530892	0.00507118	0.00538617	0.00554913
							0.0335103		0.0335103				0.00360546	0.0108215	0.0175192				0.00504303	0.0058269				0.00560299	0.00562871	0.0046149	0.00451919	0.00383035	0.00411663	0.00444327	0.00473737	0.00489997	0.00491575	0.00538809	0.00578801	0.00671208	0.00874431			0.00667081	0.00616007	0.00527563	0.0046979	0.0044745	0.00542033	0.00531096	0.00507374	0.00538663	0.0055531
							0.0335103		0.0335103				0.00176588	0.018058	0.00507827				0.00504984	0.0058306				0.00562949	0.00563041	0.00463227	0.00451993	0.00383583	0.00412019	0.00444892	0.00474129	0.00494008	0.00491813	0.00540524	0.00580018	0.00673465	0.00875165			0.00667097	0.00617997	0.00527933	0.00470263	0.00447578	0.00543062	0.00532409	0.00508221	0.00538772	0.00555732
							0.0335103		0.0335103				0.0010661	0.00734671	0.0180233				0.00504984	0.0058328				0.0056301	0.00563649	0.00465248	0.00453367	0.00383853	0.00412263	0.00445099	0.00475675	0.00494311	0.00492164	0.00541542	0.00580832	0.00676824	0.00876161			0.00667519	0.00618677	0.00528149	0.00470679	0.0044905	0.00544506	0.00533438	0.00509524	0.00540299	0.00556285
							0.0335103		0.0335103				0.00560446	0.0106818	0.0159533				0.00507458	0.00583539				0.0056632	0.00565365	0.00465414	0.0045445	0.00385634	0.00412927	0.00445707	0.00476332	0.00498517	0.00492526	0.00543455	0.00584702	0.00677828	0.0087901			0.00668055	0.00618919	0.00529909	0.00471822	0.0044918	0.00544964	0.00533857	0.00509996	0.00540439	0.00558164
							0.0335103		0.0335103				0.00439239	0.0190402	0.00863156				0.00508539	0.00583792				0.00567135	0.00566932	0.00465788	0.00455573	0.00386284	0.00414907	0.00447087	0.00476559	0.00498734	0.00492853	0.00545644	0.00588661	0.00679578	0.00882595			0.00668669	0.00619385	0.00529949	0.00472075	0.00449567	0.00547619	0.00533911	0.00510121	0.00541603	0.00559058
							0.0335103		0.0335103				0.00143267	0.0218641	0.0198777				0.00510646	0.00583792				0.00567225	0.0056717	0.00466955	0.00455859	0.00386534	0.00415051	0.00447334	0.00476611	0.00500095	0.00493055	0.00548343	0.00591687	0.00679617	0.00883103			0.00669723	0.00620164	0.00530095	0.00473064	0.00449599	0.00547687	0.00534328	0.00511248	0.00542615	0.00561655
							0.0335103		0.0335103				0.0064059	0.00227969	0.0044852				0.00510675	0.00584259				0.00567667	0.00567282	0.00471163	0.00456813	0.00386717	0.00417114	0.00448898	0.00477106	0.00501164	0.00493247	0.00550389	0.00591888	0.00680967	0.00884502			0.00671667	0.00621631	0.00531308	0.00474168	0.00450047	0.00551425	0.00534693	0.00511575	0.00544814	0.00562091
							0.0335103		0.0335103				0.00372475	0.0182499	0.01998				0.00510908	0.00585828				0.00568216	0.00568607	0.00472097	0.00457545	0.00387132	0.00417235	0.0044899	0.00478956	0.00502663	0.00494311	0.00551297	0.00592178	0.00681046	0.00885231			0.00671924	0.00622389	0.00531873	0.00476161	0.00451175	0.00552573	0.00535027	0.00511966	0.00544936	0.00563449
							0.0335103		0.0335103				0.00051671	0.0161413	0.0157637				0.00515023	0.00585828				0.00568361	0.00569884	0.00472269	0.0045772	0.00387845	0.00417665	0.00450354	0.00478987	0.0050459	0.00496579	0.00552598	0.00593066	0.00682608	0.00888066			0.00672207	0.00623426	0.00532928	0.0047759	0.00451276	0.00553347	0.00539498	0.00514884	0.00544955	0.00564142
							0.0335103		0.0335103				0.00410759	0.00946531	0.0122812				0.00515023	0.00586946				0.00569112	0.00570331	0.00473271	0.00458767	0.00388149	0.00417738	0.00450727	0.0047915	0.00506353	0.00500027	0.00553169	0.00593863	0.00682714	0.00888298			0.00672253	0.00623511	0.00532992	0.00477853	0.00454911	0.00553982	0.0054069	0.0051531	0.00546911	0.00567044
							0.0335103		0.0335103				0.0024676	0.016987	0.0124681				0.00515253	0.00587835				0.00569451	0.00571154	0.00473875	0.00460925	0.00391589	0.0042041	0.00451057	0.00479284	0.00506722	0.00503251	0.00555093	0.00594441	0.00687968	0.00890062			0.00672288	0.00623514	0.00533289	0.00478242	0.00455572	0.00554706	0.00542135	0.00517004	0.00547619	0.00567175
							0.0335103		0.0335103				0.0026653	0.0128265	0.00688846				0.0051598	0.00588017				0.00570839	0.00571405	0.00473901	0.0046691	0.00395723	0.00420956	0.00451231	0.00480772	0.00507122	0.00504019	0.0055623	0.00595075	0.00690322	0.00893377			0.00672438	0.00625752	0.00533688	0.00478598	0.00455817	0.00554961	0.00542387	0.00517608	0.00548097	0.00567452
							0.0335103		0.0335103				0.00273642	0.0041474	0.00783561				0.00516422	0.00588017				0.00572122	0.00573681	0.00473928	0.00468174	0.00396695	0.00421134	0.00452242	0.00481283	0.00508121	0.005044	0.00557044	0.00596442	0.00690486	0.00896438			0.00672567	0.00625754	0.0053505	0.00479438	0.00456486	0.00555505	0.00544046	0.0051805	0.00548158	0.00569597
							0.0335103		0.0335103				0.00493824	0.0112794	0.0164265				0.0051698	0.00591276				0.00572363	0.0057504	0.00474178	0.00469189	0.00397174	0.00421984	0.00455047	0.00481349	0.00508748	0.0050596	0.00558249	0.00598753	0.00691199	0.00896599			0.00672752	0.00625971	0.00535585	0.00479514	0.00457492	0.00555632	0.005447	0.00520013	0.00548518	0.00570273
							0.0335103		0.0335103				0.00474276	0.0085377	0.01057				0.0051698	0.00591833				0.00573134	0.00577043	0.00477124	0.00469414	0.003978	0.00423066	0.00456394	0.00481993	0.00512069	0.00507006	0.00559296	0.00599893	0.00691945	0.00898486			0.00674307	0.00626348	0.00536086	0.00479627	0.00457663	0.00558693	0.00545686	0.00520387	0.0054853	0.00570502
							0.0335103		0.0335103				0.00397952	0.018029	0.0117952				0.00518417	0.00592728				0.00573517	0.00577952	0.0047749	0.00469922	0.00401814	0.00423356	0.00456833	0.00482165	0.00512287	0.00507149	0.00560746	0.006006	0.00692933	0.00904649			0.00677087	0.00627708	0.00536394	0.00479888	0.00461283	0.00559224	0.00545744	0.00520582	0.00551217	0.00570629
							0.0335103		0.0335103				0.0014014	0.0143942	0.0147851				0.00519421	0.00592728				0.00576059	0.00578138	0.00477842	0.0047106	0.00402856	0.00424987	0.00457417	0.00482237	0.0051306	0.00508539	0.00560859	0.006055	0.00694121	0.00909118			0.00678678	0.00627867	0.00536633	0.00480159	0.00462314	0.00559437	0.00548059	0.00520881	0.00552764	0.00572882
							0.0335103		0.0335103				0.00450676	0.0202942	0.0202685				0.00520285	0.00592896				0.00577043	0.00580309	0.00478719	0.00472131	0.00404544	0.00425299	0.00458219	0.00484509	0.00513416	0.00508813	0.00561765	0.00606262	0.00694947	0.009097			0.00680858	0.00630039	0.00537967	0.00480724	0.00462841	0.00560127	0.00549334	0.00520913	0.00553809	0.00572994
							0.0335103		0.0335103				0.00504671	0.0210762	0.00393003				0.00520285	0.00592939				0.00577065	0.00580743	0.00479813	0.00472617	0.00404648	0.00425628	0.00458422	0.00486971	0.00514196	0.00510533	0.0056402	0.00607659	0.0070329	0.00914531			0.00681523	0.00630284	0.00540065	0.00481363	0.00462992	0.00560713	0.00550834	0.00522422	0.00554504	0.00573749
							0.0335103		0.0335103				0.00278631	0.00798026	0.0103706				0.00520355	0.0059415				0.00580932	0.00582423	0.00480701	0.00473768	0.00407727	0.00427694	0.00459788	0.00488784	0.00515689	0.00511032	0.00564863	0.00609875	0.00703422	0.00918091			0.00681969	0.00633215	0.00540231	0.00481532	0.00464291	0.00561397	0.00551217	0.00522523	0.00554606	0.0057446
							0.0335103		0.0335103				0.00188074	0.0138981	0.00920792				0.00521991	0.00594159				0.00581712	0.00583486	0.00480755	0.00474382	0.00408482	0.00428317	0.00459801	0.00489317	0.00516678	0.00511527	0.00566525	0.00611141	0.00704939	0.00921377			0.00682203	0.00634038	0.00541044	0.00482126	0.00464299	0.00561952	0.00551365	0.00522651	0.00556627	0.00575144
							0.0335103		0.0276378				0.00333559	0.0158457	0.00596689				0.00522484	0.00594279				0.00584362	0.00583877	0.00481784	0.00475453	0.00408489	0.00429009	0.0046004	0.00490337	0.00516689	0.00511574	0.00567617	0.00612861	0.00704996	0.00923422			0.00683183	0.00636986	0.00543061	0.00482994	0.00464844	0.00562275	0.00551942	0.00522882	0.00558556	0.00575656
							0.0335103		0.0276378				0.00320114	0.0243004	0.00463984				0.00524111	0.00594279				0.00584438	0.00584	0.00482951	0.00475607	0.00408688	0.00429454	0.00462588	0.00490758	0.00517233	0.00511975	0.00572165	0.00613386	0.00705669	0.00923612			0.00683359	0.00638301	0.00545282	0.00483248	0.00465749	0.00563214	0.00552174	0.0052331	0.00559912	0.00576147
							0.0335103		0.0276378				0.00342024	0.0148242	0.0181465				0.00524111	0.00596589				0.00588109	0.00584011	0.00483336	0.00476329	0.00408775	0.00431313	0.00464585	0.00490989	0.00520372	0.00513174	0.00572198	0.00613749	0.00709506	0.00924229			0.00683385	0.00640561	0.00545586	0.00484329	0.0046591	0.00565958	0.00552695	0.00523471	0.00560043	0.00576323
							0.0335103		0.0276378				0.00205256	0.00540104	0.00651844				0.00526322	0.00598624				0.00589012	0.00585195	0.00484625	0.00477138	0.00409151	0.00432152	0.00464913	0.00492815	0.00520463	0.00513945	0.00572967	0.00617422	0.00709879	0.0092817			0.00683582	0.00641695	0.00547472	0.00484502	0.00468236	0.00566376	0.00552777	0.00523634	0.00561294	0.00577289
							0.0335103		0.0276378				0.00257322	0.0228595	0.0125551				0.00526543	0.00598624				0.00590413	0.00585266	0.00485806	0.00477404	0.00410087	0.00432314	0.00465939	0.00493688	0.00521483	0.00519415	0.00575656	0.00617618	0.00709978	0.00929158			0.0068584	0.00643306	0.00548105	0.00487222	0.00469795	0.00567261	0.00553175	0.00524979	0.00562438	0.00578179
							0.0335103		0.0276378				0.00473092	0.0090032	0.0155639				0.00526581	0.00599391				0.00591434	0.00585288	0.00487187	0.00478652	0.00410229	0.00433968	0.00466014	0.00494038	0.00521596	0.00520668	0.00578225	0.00618277	0.00711553	0.00929289			0.00685886	0.00643468	0.00550267	0.00487935	0.00469941	0.00567521	0.00554155	0.00527941	0.00563214	0.00580697
							0.0335103		0.0276378				0.00603353	0.0172768	0.0159033				0.00526676	0.00599843				0.00592006	0.00589711	0.00488219	0.00478909	0.00410252	0.00434087	0.00466467	0.00495091	0.00523428	0.00521285	0.00578257	0.00619142	0.00712887	0.00935316			0.00687189	0.00643539	0.00550365	0.00488387	0.00470199	0.0056816	0.00557385	0.00529025	0.00563956	0.00582519
							0.0335103		0.0275531				0.00214342	0.0143814	0.0162388				0.0052792	0.00602565				0.00600316	0.00590327	0.00488648	0.00479798	0.0041469	0.00434931	0.00466602	0.0049555	0.00526817	0.00522977	0.00579229	0.00619175	0.0071474	0.00940556			0.00687275	0.00646392	0.00550852	0.00489331	0.0047096	0.00572037	0.00557883	0.00531563	0.00564688	0.00582801
							0.0335103		0.0275531				0.00651	0.002779	0.00263005				0.0052792	0.00602703				0.00601866	0.00592411	0.00489546	0.00481914	0.00414845	0.00435236	0.0046767	0.00497163	0.00527157	0.00525047	0.00581573	0.00621998	0.00715195	0.0094215			0.00687325	0.006464	0.00551416	0.00492184	0.00472734	0.0057329	0.00559127	0.00531612	0.00566286	0.00583017
							0.0335103		0.0275531				0.00207034	0.0146778	0.0167948				0.0052868	0.00602703				0.00601887	0.00596307	0.00490213	0.0048204	0.00415523	0.00435655	0.00468693	0.00500754	0.00527495	0.00525675	0.00583107	0.0062202	0.00722052	0.00942602			0.00688748	0.00647176	0.00552402	0.00492787	0.00473289	0.00578205	0.00559521	0.00531912	0.00567577	0.00583023
							0.0335103		0.0275531				0.00404091	0.00433948	0.00618623				0.00530993	0.00603037				0.00603728	0.00596954	0.00493027	0.00486837	0.00417387	0.00436744	0.00471163	0.00501193	0.00527495	0.00526153	0.00583947	0.00622965	0.00722811	0.00946278			0.00688829	0.00647254	0.00554101	0.00493303	0.0047347	0.00580006	0.00562673	0.00532185	0.00567958	0.0058772
							0.0335103		0.0275531				0.00230698	0.0130389	0.0203157				0.00530993	0.00603046				0.00604113	0.0059789	0.00493606	0.00491088	0.00418406	0.0043697	0.00475022	0.00501433	0.00527495	0.00526707	0.00585368	0.00631396	0.00728335	0.00953639			0.00689542	0.00649903	0.00555772	0.004934	0.00473477	0.00580775	0.00564688	0.00533257	0.0056838	0.00588357
							0.0335103		0.0275531				0.00092563	0.0116727	0.0191684				0.00531062	0.00603248				0.00605162	0.00598597	0.0049487	0.00493205	0.00418601	0.00437459	0.0047511	0.00502556	0.00529747	0.00527079	0.00587233	0.00636919	0.00732052	0.00961957			0.00690801	0.00650592	0.0055612	0.00494267	0.00475216	0.00582326	0.00564743	0.00533366	0.00569515	0.00588397
							0.0335103		0.0275531				0.00297904	0.016043	0.0207885				0.00531545	0.00604267				0.00605776	0.00598849	0.00495783	0.00494059	0.00419023	0.00438432	0.00475289	0.0050277	0.00530588	0.00528709	0.00587499	0.00638071	0.00732443	0.00965379			0.00692895	0.00651567	0.00556386	0.00494831	0.00476195	0.00582519	0.0056684	0.0053388	0.00570209	0.00590188
							0.0335103		0.0275531				0.00383652	0.0195771	0.0186579				0.00532367	0.00605877				0.00607121	0.0059938	0.00496238	0.00494175	0.00419407	0.00438523	0.00476437	0.0050351	0.00534092	0.00529226	0.00590295	0.0063904	0.00733217	0.00967383			0.00694253	0.00651719	0.00557666	0.00496333	0.00476289	0.0058299	0.00566916	0.00534013	0.00571749	0.00590836
							0.0335103		0.0275531				0.00303827	0.0133102	0.0107984				0.00533479	0.00606313				0.00607572	0.00600646	0.00497135	0.00495611	0.00420319	0.00439568	0.00476975	0.005049	0.00534401	0.00530793	0.00590686	0.00640214	0.00734337	0.00969336			0.00694916	0.00652231	0.00557916	0.00496525	0.00476688	0.00583258	0.00567888	0.00535999	0.00573337	0.00592693
							0.0335103		0.0275531				0.00215098	0.01611	0.0177757				0.00534431	0.00607252				0.00610304	0.00603532	0.00498879	0.00498061	0.00420359	0.00441233	0.00479076	0.00505018	0.00534816	0.00533009	0.00593166	0.00640341	0.00736824	0.00970781			0.00695262	0.00652997	0.00558373	0.00496591	0.00476944	0.00584657	0.00572295	0.0053601	0.00574478	0.00596074
							0.0335103		0.0275531				0.00296725	0.00954738	0.018611				0.00535439	0.00607252				0.00612387	0.00603896	0.00499516	0.00498989	0.00423269	0.00442144	0.00479517	0.00506395	0.00538748	0.00533655	0.00597834	0.00641012	0.00737666	0.00972526			0.00695438	0.00653404	0.00559821	0.00497147	0.00477343	0.00585717	0.00573997	0.00536344	0.00574923	0.00597069
							0.0335103		0.0275531				0.00498663	0.0154855	0.0148318				0.00537267	0.00608166				0.00612751	0.00604593	0.00499925	0.00499398	0.00424047	0.00442334	0.00480264	0.00510216	0.00539302	0.00534008	0.00598815	0.00645888	0.00739129	0.00973858			0.00696543	0.0065371	0.00561214	0.00497329	0.00477582	0.00586032	0.00574016	0.00536684	0.00575152	0.00599997
							0.0335103		0.0207284				0.00135693	0.010745	0.00226695				0.00537558	0.00608371				0.0061401	0.00605258	0.00500025	0.00500322	0.00424732	0.00442767	0.00480673	0.00510268	0.00539872	0.00535233	0.00598929	0.00645989	0.00740845	0.00975406			0.00697456	0.0065655	0.00566731	0.0049812	0.00477957	0.00586444	0.0057463	0.00537451	0.00575674	0.00600221
							0.0335103		0.0207284				0.00390656	0.0195043	0.0077662				0.00538716	0.00609795				0.0061443	0.00606328	0.00500408	0.00500523	0.00424824	0.00443003	0.0048303	0.00515696	0.00541695	0.00535991	0.005993	0.00646887	0.00741148	0.00975944			0.00697616	0.00657232	0.00566781	0.0049868	0.00478116	0.00587668	0.00578716	0.00537843	0.00576559	0.0060098
							0.0335103		0.0207284				0.00355278	0.00924848	0.00578974				0.00541675	0.00610823				0.00615039	0.00608596	0.00500769	0.00502502	0.00425505	0.00443226	0.00484221	0.00515858	0.00545398	0.00538251	0.00604034	0.00646937	0.00741235	0.0098396			0.00698156	0.00657351	0.00567298	0.00498916	0.00478219	0.0058781	0.00581244	0.00538266	0.00576888	0.00601141
							0.0335103		0.0207284				0.00233879	0.0126198	0.00305979				0.00541883	0.00612907				0.00616537	0.00608944	0.0050118	0.0050673	0.00427664	0.00446843	0.00486172	0.00517237	0.00546658	0.0054214	0.00604889	0.00647858	0.007439	0.00986293			0.00700198	0.00657557	0.00568037	0.00500715	0.00478286	0.00588008	0.00581937	0.00538347	0.00577688	0.00601596
							0.0335103		0.0207284				0.00325163	0.00337156	0.00900991				0.00543339	0.00613638				0.00619092	0.00609681	0.00502819	0.00507207	0.0042853	0.00447248	0.0048641	0.00517977	0.00547226	0.0054291	0.00609348	0.00649692	0.00747699	0.00988413			0.0070041	0.0065908	0.00569303	0.00500795	0.00478639	0.0058827	0.00582017	0.00539119	0.00577813	0.0060232
							0.0335103		0.0207284				0.00175236	0.0107703	0.0171244				0.00544048	0.00614914				0.00620328	0.00610733	0.00503633	0.00507386	0.00430636	0.00447476	0.00486438	0.00521141	0.00547707	0.00543807	0.00609544	0.00653279	0.00747717	0.00989659			0.00701467	0.00659792	0.00570797	0.00500865	0.00480149	0.00588638	0.00582746	0.00540875	0.00578085	0.00603388
							0.0335103		0.0207284				0.00104352	0.0147936	0.017677				0.00546079	0.00614951				0.00622063	0.00612232	0.00504053	0.00510646	0.00431621	0.00448149	0.00486571	0.00521385	0.005485	0.00544286	0.00609909	0.00659522	0.00749779	0.00990401			0.00701733	0.00660036	0.00572295	0.0050344	0.00480224	0.00590607	0.00585031	0.00541133	0.00578629	0.00603454
							0.0335103		0.0207284				0.00252606	0.0146676	0.00624648				0.0054895	0.00615554				0.00624828	0.00614786	0.00504791	0.00511864	0.00432735	0.00449531	0.00486793	0.00523216	0.00548983	0.00544402	0.00609938	0.00664983	0.00750031	0.00991704			0.00701813	0.00660067	0.00572555	0.0050442	0.00481205	0.00591263	0.00585468	0.00541448	0.00579184	0.00603454
							0.0335103		0.0207284				0.00025274	0.0223908	0.0160288				0.00548962	0.00615554				0.00626166	0.00615025	0.00505271	0.00511977	0.00433463	0.00450786	0.00487504	0.0052369	0.00551127	0.00546469	0.00610702	0.00671143	0.00751992	0.00992163			0.00701943	0.00662331	0.00572856	0.00504883	0.00481237	0.00591901	0.00585536	0.00541809	0.00579905	0.00603982
							0.0335103		0.0207284				0.00583112	0.0159047	0.0139956				0.00551139	0.0061678				0.00626625	0.00616537	0.00505559	0.00512761	0.00435122	0.00451898	0.00487936	0.00526778	0.0055127	0.00547787	0.00610781	0.00672603	0.00754273	0.00994937			0.00702484	0.00663444	0.00573014	0.00504938	0.00481322	0.00592096	0.00585894	0.00541993	0.00583607	0.00604166
							0.0335103		0.0207284				0.00423292	0.0151131	0.0174539				0.0055159	0.00617997				0.006269	0.00616978	0.00506918	0.00513018	0.0043634	0.00454378	0.00488138	0.00529008	0.0055202	0.00548984	0.00611565	0.00674119	0.00754355	0.00995005			0.00702866	0.00664048	0.00573539	0.00505164	0.00481564	0.00592459	0.00586719	0.00542541	0.00584501	0.0060435
							0.0335103		0.0207284				0.00121191	0.010323	0.00254029				0.00553602	0.00617997				0.00627195	0.00618325	0.00507458	0.0051459	0.00436497	0.00454984	0.00489035	0.00530294	0.00552445	0.00550822	0.00613232	0.00674463	0.00760997	0.00997465			0.00703434	0.00664268	0.00573986	0.00505709	0.00481981	0.00593425	0.00587887	0.00544324	0.00585161	0.00604734
							0.0335103		0.0207284				0.00394731	0.014641	0.0117306				0.00554204	0.00618429				0.00627319	0.00618793	0.0050753	0.00515593	0.00436875	0.00455161	0.00489186	0.00530432	0.00552747	0.00552538	0.00613469	0.00675894	0.00761506	0.00997739			0.00704144	0.00664291	0.00574612	0.00507956	0.00483336	0.0059418	0.00587905	0.0054508	0.00586011	0.00605176
							0.0335103		0.0207284				0.00484413	0.0055163	0.00890434				0.00556312	0.00619583				0.00627936	0.00619318	0.00511707	0.00515696	0.00438841	0.00455552	0.00489365	0.00530843	0.00553954	0.00553412	0.00615826	0.00676938	0.00764169	0.0100293			0.00704523	0.00665516	0.00576136	0.00508788	0.0048338	0.00597729	0.00589774	0.00545816	0.00587366	0.00606124
							0.0335103		0.0207284				0.00233404	0.0222983	0.0187478				0.00557362	0.00621289				0.00628641	0.00620328	0.00515283	0.00515845	0.004394	0.00456808	0.00490743	0.00531649	0.00554173	0.00554498	0.00617217	0.0067806	0.00766827	0.010077			0.00704854	0.00667519	0.00576362	0.00508912	0.00483406	0.00597954	0.00591386	0.00546048	0.00587583	0.00606669
							0.0335103		0.0207284				0.00449894	0.0187505	0.0128565				0.00557362	0.00621631				0.00632309	0.00620687	0.00515583	0.00516139	0.00440266	0.00458551	0.00490826	0.00533308	0.00554201	0.00556353	0.00617287	0.0067849	0.00768171	0.0101177			0.00707114	0.00667751	0.0057708	0.0050983	0.0048418	0.00597983	0.00592586	0.00546738	0.00587931	0.00606962
							0.0335103		0.0207284				0.00124625	0.00717749	0.00148728				0.00557811	0.00622314				0.00632377	0.00621373	0.00516209	0.00516923	0.0044085	0.00459771	0.0049152	0.0053635	0.00554442	0.0055981	0.00618912	0.00679289	0.00773365	0.0101691			0.00709218	0.0066945	0.00577474	0.00509903	0.00484497	0.00597998	0.00594068	0.0054993	0.00588841	0.00607083
							0.0335103		0.0207284				0.00290196	0.00871057	0.0198363				0.00557971	0.00622898				0.00632693	0.00624525	0.00516211	0.00519109	0.00441273	0.00462374	0.00492508	0.0053811	0.00554644	0.00560134	0.00619421	0.00683483	0.00779234	0.0101857			0.00709607	0.00670832	0.00578968	0.0051001	0.00484526	0.00598206	0.00594641	0.00553867	0.00590415	0.00607433
							0.0335103		0.0206649				0.00399708	0.0157348	0.013108				0.00557971	0.00626348				0.00632987	0.00626728	0.00516728	0.00521515	0.00442313	0.00463725	0.00493954	0.00538149	0.00555458	0.00561079	0.00621767	0.00683729	0.00782367	0.0102112			0.00710283	0.00671062	0.00579258	0.00510072	0.00485113	0.00599024	0.00596632	0.0055406	0.00591879	0.00608
							0.0335103		0.0206649				0.00212936	0.00706911	0.0129846				0.00560299	0.00628662				0.00634553	0.00629572	0.00516782	0.00521975	0.00442649	0.00465992	0.00494646	0.00542406	0.00555938	0.00562272	0.00622875	0.00685374	0.00782877	0.0102214			0.00710509	0.00671424	0.00581729	0.00511238	0.00485538	0.00599905	0.00596887	0.0055406	0.00592096	0.00608014
							0.0335103		0.0206649				0.00172717	0.0107855	0.00466938				0.00562949	0.00628812				0.00635265	0.00629826	0.00516949	0.00521991	0.00443971	0.00466954	0.0049491	0.00543354	0.00557558	0.00562418	0.00623256	0.00692203	0.00785752	0.0102302			0.00712737	0.00671665	0.0058209	0.00512522	0.00488081	0.00600199	0.00598206	0.00557181	0.00592618	0.00609489
							0.0335103		0.0206649				0.00140125	0.00770873	0.00732275				0.0056301	0.0062888				0.00635328	0.00634336	0.00518547	0.00522186	0.00445861	0.00471012	0.00495057	0.00543463	0.00558546	0.00563412	0.00624092	0.00692847	0.00791725	0.0102451			0.00713059	0.00672542	0.0058265	0.00513393	0.00488138	0.00601724	0.00598226	0.00557596	0.00592691	0.00609774
							0.0335103		0.0206649				0.00109017	0.00468131	0.0191323				0.0056301	0.00629755				0.00637017	0.00640388	0.00518852	0.00523229	0.00447064	0.00472944	0.00495334	0.00545152	0.00559494	0.00563499	0.00624312	0.00694248	0.00792133	0.0102986			0.00714286	0.0067313	0.0058269	0.00514047	0.00489061	0.00603769	0.00598589	0.00557598	0.00594933	0.00610902
							0.0335103		0.0206649				0.00427529	0.00698192	0.00520383				0.0056632	0.0062978				0.00641016	0.00640767	0.00523398	0.00523444	0.00447334	0.00473154	0.00495345	0.00545386	0.00559829	0.00563682	0.00624518	0.00694353	0.00794151	0.010305			0.00717575	0.00674629	0.00582718	0.00514149	0.00489248	0.00604083	0.0059884	0.00558878	0.00598534	0.00610954
							0.0335103		0.0206649				0.00199021	0.0215469	0.00258057				0.00567135	0.0062978				0.00641789	0.00640905	0.00524812	0.00525257	0.00448709	0.00473887	0.00496205	0.00547056	0.00559977	0.00565493	0.00627079	0.00694464	0.00794982	0.0103078			0.00718183	0.00674653	0.0058328	0.0051444	0.00489378	0.00604753	0.00599806	0.00559832	0.0059884	0.00611056
							0.0335103		0.0206649				0.00592809	0.0154098	0.00719639				0.00567225	0.0063355				0.00643939	0.00642458	0.00525115	0.00526561	0.00449311	0.00474961	0.00498506	0.00548678	0.00562936	0.00569072	0.00628465	0.00698242	0.00796261	0.0103196			0.00719165	0.0067717	0.00583539	0.00515027	0.00492463	0.00606958	0.00601277	0.00562649	0.00598999	0.00611569
							0.0335103		0.0206649				0.002476	0.0132713	0.00293502				0.00567667	0.00636986				0.00645006	0.00644537	0.00526054	0.00527138	0.00449832	0.00477094	0.00499183	0.00549081	0.00562948	0.00569254	0.00630276	0.00699182	0.00797003	0.010324			0.00722233	0.00677681	0.00584657	0.00515964	0.00494684	0.00608906	0.00602	0.00563089	0.00599363	0.00612415
							0.0335103		0.0206649				0.00130453	0.0120728	0.00596667				0.00567667	0.00640266				0.0064741	0.00645579	0.00526459	0.00528272	0.00452055	0.00477159	0.00501716	0.00549295	0.00563706	0.00571455	0.00630319	0.00702576	0.00797461	0.0103879			0.00725721	0.00677763	0.00586249	0.00516352	0.00494839	0.00609438	0.0060232	0.00563498	0.00601141	0.00612472
							0.0335103		0.0206649				0.00527358	0.00698936	0.00310152				0.00568216	0.00640579				0.00647859	0.00645774	0.00527019	0.0052868	0.00452978	0.00477236	0.00501851	0.005503	0.00564233	0.00571766	0.00630986	0.0070271	0.00800622	0.0104874			0.00725808	0.00678625	0.00587543	0.00517805	0.00495605	0.00609888	0.00602362	0.00563817	0.00601658	0.00613668
							0.0335103		0.0206649				0.00186583	0.0158734	0.00230873				0.00568361	0.00640662				0.00648034	0.00647083	0.0052901	0.00529462	0.00455171	0.00480083	0.00502358	0.00550306	0.0056583	0.00572305	0.00631734	0.0071052	0.00809166	0.010516			0.00726696	0.00678754	0.00588032	0.00518212	0.00498916	0.00609923	0.00602744	0.00564856	0.00602354	0.00615118
							0.0335103		0.0206649				0.00399892	0.0188417	0.0144211				0.00569112	0.00640662				0.00648572	0.00648572	0.00529461	0.00529606	0.0045589	0.00480306	0.00502382	0.00552259	0.00567278	0.00573954	0.00633502	0.00712146	0.00809541	0.0106043			0.00727604	0.0068039	0.00590309	0.00518739	0.00500118	0.00611387	0.00605692	0.00566603	0.00602579	0.00616738
							0.0335103		0.0206649				0.00502185	0.00256533	0.0105894				0.00569451	0.00641855				0.00649183	0.00650793	0.00531748	0.00529998	0.00457275	0.00480831	0.00504712	0.0055412	0.00568316	0.00575468	0.00634064	0.00716393	0.00810248	0.0106051			0.00729274	0.00682203	0.00591499	0.00518788	0.00500729	0.00611857	0.00607611	0.00566899	0.00603581	0.00617408
							0.0335103		0.0206649				0.00266963	0.00470889	0.0020767				0.00570839	0.00641874				0.00651969	0.00650918	0.00532307	0.00532224	0.00459392	0.00481993	0.00504871	0.00554127	0.00569002	0.00576676	0.00635566	0.00717109	0.0081125	0.0106338			0.00729283	0.00684123	0.00592896	0.00519034	0.00501395	0.00612078	0.00607688	0.00570815	0.0060435	0.00620345
							0.0335103		0.0206649				0.00510809	0.0144608	0.00312682				0.00572122	0.00644427				0.00652789	0.00651784	0.00533337	0.00534213	0.00459672	0.00483666	0.00506439	0.00555918	0.00569052	0.00576866	0.00637743	0.00717699	0.00811961	0.0106491			0.00729289	0.00685526	0.00593516	0.00519116	0.00501467	0.00612409	0.00608346	0.00572355	0.00606739	0.00621198
							0.0335103		0.0206649				0.00258458	0.00729876	0.014569				0.00572363	0.00644739				0.00655554	0.00652351	0.00533719	0.00534241	0.00460013	0.00483729	0.00507208	0.00558249	0.00570682	0.00577513	0.00640465	0.00718507	0.00812154	0.0106671			0.00730096	0.00685773	0.00595837	0.00520228	0.00501639	0.00612862	0.00608934	0.00573449	0.00608483	0.00621214
							0.0335103		0.0206649				0.00342188	0.00899992	0.0104114				0.00573134	0.00644739				0.00655931	0.00660711	0.00534457	0.00534644	0.00461982	0.00484305	0.00509114	0.0055861	0.00571482	0.00577833	0.00641486	0.00721028	0.00814294	0.0106772			0.00732155	0.00687666	0.00596331	0.00522215	0.00503744	0.00613111	0.00609447	0.00573635	0.00608814	0.0062147
							0.0335103		0.0206649				0.00592247	0.0148846	0.0042634				0.00573517	0.00645233				0.00656205	0.0066164	0.00534589	0.00537342	0.00462847	0.00485904	0.00510759	0.00559062	0.00571545	0.00580016	0.00642413	0.00721637	0.00815647	0.0106818			0.00734516	0.00691044	0.00596632	0.00522534	0.00505425	0.00615112	0.00609852	0.00574075	0.00608881	0.00622132
							0.0335103		0.0206649				0.00020479	0.00661354	0.0093479				0.00573517	0.00645233				0.0065722	0.00667479	0.00536354	0.00539956	0.00464323	0.00487002	0.00511529	0.00559114	0.005728	0.00580459	0.00643074	0.00722468	0.00817191	0.01073			0.00735344	0.0069106	0.00597245	0.00523137	0.00505701	0.00615607	0.00610123	0.00577648	0.00609412	0.00622848
							0.0335103		0.0206649				0.0044021	0.010396	0.00342656				0.00576059	0.00645508				0.00659413	0.00668959	0.00536949	0.00540443	0.00465007	0.00487799	0.00512124	0.0055984	0.00575262	0.00582798	0.00643171	0.00723003	0.00820735	0.0107419			0.00735482	0.00691897	0.0059743	0.00524167	0.00507219	0.00615813	0.0061145	0.00577691	0.00611549	0.00622929
							0.0335103		0.0206649				0.00578844	0.00894371	0.0149682				0.00576059	0.00646166				0.00661523	0.00671517	0.00538716	0.00543513	0.00465728	0.00489752	0.00513018	0.00562992	0.00575293	0.005899	0.00647289	0.00727368	0.00821938	0.0107514			0.00737038	0.00694147	0.0059778	0.00525452	0.00507369	0.00619148	0.00611925	0.00579477	0.00611835	0.00625051
							0.0335103		0.0171395				0.00416535	0.00416659	0.0160019				0.00577043	0.00648193				0.00662179	0.00671602	0.00539146	0.00544231	0.00470004	0.00490702	0.00513174	0.00565318	0.00577023	0.0059341	0.00647737	0.00732737	0.0082482	0.0108836			0.00738546	0.0069575	0.00598497	0.00526804	0.00507678	0.00619217	0.00612858	0.00580285	0.0061193	0.00627365
							0.0335103		0.0171395				0.00146733	0.00478532	0.0190609				0.00577065	0.0064913				0.00662198	0.00671665	0.00542197	0.00547235	0.00470613	0.00491828	0.00513726	0.00566455	0.0057826	0.00596408	0.00649708	0.00732981	0.00826331	0.010892			0.00740428	0.00696299	0.00599512	0.00526885	0.00508413	0.00619988	0.00613296	0.00581694	0.00612205	0.0062745
							0.0335103		0.0171395				0.00611576	0.0200389	0.00284739				0.00580932	0.00650507				0.00662732	0.00672474	0.00542272	0.0054774	0.00471655	0.00492385	0.00522003	0.00567926	0.00579387	0.0059665	0.00649895	0.00734526	0.00826382	0.0109101			0.00742699	0.00696581	0.00600397	0.00527556	0.00509059	0.00620807	0.00614361	0.0058298	0.00612865	0.00627544
							0.0335103		0.0171395				0.0055272	0.0102251	0.00467545				0.00581712	0.00651575				0.0066288	0.00672827	0.00543692	0.00550306	0.00472686	0.00492949	0.00523572	0.00568454	0.00580023	0.00596867	0.00651015	0.00735124	0.00827315	0.0109199			0.00745223	0.00697456	0.00600722	0.00527758	0.00511478	0.00621268	0.00617555	0.00588363	0.00614217	0.00627895
							0.0335103		0.0171395				0.00620829	0.015062					0.00581712	0.00652753				0.00663443	0.00675075	0.0054443	0.00551801	0.00473394	0.00493002	0.00525069	0.00569861	0.00580335	0.00600853	0.00651746	0.00737425	0.00827413	0.0109337			0.00746344	0.00697936	0.00601717	0.00528566	0.00512693	0.00621654	0.00617869	0.0058891	0.00614833	0.00633076
							0.0335103		0.0171395				0.00288983	0.0114195	0.0080707				0.00584362	0.00652889				0.00665038	0.00675664	0.00545175	0.0055205	0.00473445	0.00494463	0.00528434	0.00574915	0.00580871	0.0060283	0.00651952	0.00741489	0.00829605	0.010991			0.00748167	0.00698425	0.00601718	0.00529076	0.00513525	0.00624057	0.00618031	0.00589293	0.0061711	0.00633478
							0.0335103		0.0171395				0.00363463	0.00732358	0.00593245				0.00584438	0.00653404				0.00666365	0.00675963	0.00546191	0.00553175	0.00474211	0.0049771	0.00530143	0.00575462	0.00580909	0.00606262	0.00655942	0.00742459	0.00831113	0.0109946			0.00748478	0.00699379	0.00602066	0.00529537	0.00513651	0.00624718	0.00619135	0.00589488	0.00620262	0.00634657
							0.0335103		0.0171395				0.00417979	0.0182868	0.0107035				0.00588109	0.0065442				0.00667371	0.00676942	0.00547033	0.00553826	0.0047642	0.00499207	0.00530735	0.00575667	0.0058128	0.00606548	0.00658163	0.00742799	0.00837441	0.0110094			0.00748572	0.00700934	0.00603037	0.00530232	0.00514141	0.00625651	0.00619234	0.00589809	0.00620284	0.00635808
							0.0335103		0.0171395				0.00109177	0.00721033	0.0153498				0.00588109	0.00655228				0.00668061	0.00677147	0.00547376	0.00553884	0.0047644	0.00501046	0.00531888	0.00576595	0.00583218	0.00607073	0.00661242	0.00744522	0.0083948	0.0110262			0.00752047	0.00701456	0.00603297	0.00530922	0.00515085	0.00625911	0.00619638	0.00590429	0.00620788	0.00635929
							0.0335103		0.0171395				0.00539133	0.0231335	0.00690245				0.00589012	0.00655586				0.00670576	0.00679341	0.00548686	0.00555509	0.0047906	0.00502805	0.00532581	0.00578199	0.00583788	0.00607922	0.00661411	0.00745223	0.00840458	0.0110271			0.0075241	0.00702988	0.0060378	0.00530934	0.00515182	0.00626172	0.00622758	0.00591106	0.00620918	0.00636924
							0.0335103		0.0171395				0.00643301	0.0146795	0.0102547				0.00590413	0.00655586				0.00673444	0.00679647	0.00549053	0.005565	0.00480101	0.00504494	0.00532808	0.00580321	0.00587086	0.00609141	0.00662575	0.00746105	0.00841926	0.0110494			0.00753747	0.00703291	0.00604137	0.00531569	0.00515826	0.00626788	0.00624181	0.00591206	0.00621082	0.0063876
							0.0335103		0.0171395				0.00154083	0.0155897	0.00650382				0.00591434	0.00655881				0.0067394	0.00679737	0.00549451	0.00556683	0.00480813	0.00507103	0.00533403	0.00580408	0.00587385	0.00609644	0.00663844	0.00746253	0.00843938	0.0110751			0.00754665	0.00703434	0.00604218	0.00533025	0.00516324	0.00627242	0.00624521	0.00593016	0.00622088	0.00639429
							0.0335103		0.0171395				0.0025986	0.00764883	0.00780369				0.00592006	0.00657232				0.00676053	0.00680721	0.00549673	0.00557811	0.00483768	0.00510141	0.00533469	0.00580419	0.00587499	0.00610245	0.00665516	0.0074627	0.00844245	0.0111132			0.00756571	0.00705997	0.00604267	0.00534328	0.00516477	0.00627381	0.0062492	0.00594713	0.00622459	0.00639701
							0.0335103		0.0171395				0.0048522	0.0128468	0.00804009				0.00600316	0.00658354				0.00676082	0.00682231	0.00549837	0.00561101	0.00484793	0.0051032	0.00533912	0.00580459	0.00587635	0.00610351	0.00665775	0.00746973	0.0084857	0.0111592			0.00756706	0.00706068	0.00606009	0.00534594	0.0051852	0.00628585	0.00626425	0.00595706	0.00623643	0.00640867
							0.0335103		0.0171395				0.0046921	0.00781657	0.00607927				0.00600316	0.00659555				0.00676694	0.00685967	0.00550992	0.00561932	0.00485914	0.00511672	0.00534163	0.00580852	0.00588596	0.00612739	0.00667629	0.00747442	0.00848885	0.01116			0.00757495	0.00708487	0.00606313	0.00535452	0.00518537	0.00630016	0.00627023	0.00595973	0.00625095	0.00641051
							0.0335103		0.0171395				0.00545216	0.00750953	0.0209814				0.00601866	0.00659599				0.00678767	0.00686132	0.00551139	0.00562949	0.00486698	0.00512616	0.0053686	0.00581141	0.00589119	0.00613024	0.00667925	0.00750245	0.00850792	0.0111638			0.0075761	0.00710348	0.00606329	0.00535854	0.00518754	0.00630039	0.00627857	0.00596212	0.00627507	0.00641058
							0.0335103		0.0171395				0.00301959	0.0036756	0.0161359				0.00601866	0.00659611				0.00679737	0.0068614	0.00552435	0.00562956	0.00486936	0.00513052	0.00537339	0.00581471	0.00591687	0.00619901	0.00668293	0.00750873	0.00851745	0.0112019			0.00758711	0.00712611	0.006069	0.00537806	0.0051907	0.00631198	0.0062842	0.00596774	0.00627549	0.00643472
							0.0335103		0.0171395				0.00243765	0.0139429	0.0216217				0.00601887	0.00659792				0.00679815	0.00686379	0.00552894	0.00562959	0.00488181	0.00514972	0.00537391	0.00585211	0.00593245	0.00622077	0.00670013	0.00754471	0.00853426	0.0112294			0.00759826	0.00712764	0.0060792	0.00538296	0.0051915	0.00631927	0.00629263	0.00597293	0.00628668	0.00646
							0.0335103		0.0171395				0.00095726	0.0048015	0.0149625				0.00603728	0.00660041				0.00680008	0.00686514	0.00553328	0.00563479	0.00489181	0.00515858	0.00537408	0.00585229	0.00594171	0.00622792	0.00671329	0.00756581	0.00853594	0.0112683			0.00760132	0.00713059	0.00608292	0.0053889	0.00519188	0.00632522	0.00632606	0.00597893	0.00631718	0.0064699
							0.0335103		0.0171395				0.00525439	0.0214624	0.0157528				0.00604113	0.0066207				0.00682405	0.00686555	0.00553537	0.00563932	0.00489546	0.00517706	0.00539798	0.00585559	0.00594558	0.00623008	0.00673324	0.00758979	0.0086394	0.0113476			0.00760638	0.00715262	0.00608426	0.00540646	0.00519494	0.00632535	0.00635359	0.00599242	0.00632646	0.00649532
							0.0335103		0.0171395				0.00257659	0.00782915	0.0158394				0.00605162	0.00662575				0.00685061	0.00686846	0.00556633	0.00564107	0.00490055	0.00517868	0.00540348	0.00586313	0.00595999	0.00624056	0.0067662	0.00760819	0.008656	0.0114121			0.00762671	0.00715662	0.00608955	0.00540785	0.00519767	0.0063302	0.00635805	0.00601772	0.00634209	0.00650476
							0.0335103		0.0171395				0.00207094	0.0168291	0.0176935				0.00605776	0.00663773				0.0068599	0.00689307	0.00556711	0.00564457	0.00490816	0.0051938	0.00540434	0.00586701	0.00596879	0.00624518	0.00676762	0.00760902	0.00867981	0.011444			0.00764388	0.00717001	0.00609562	0.0054097	0.0052021	0.00633932	0.00636124	0.00602057	0.00634678	0.00650753
							0.0335103		0.0171395				0.00493483	0.0158128	0.0127469				0.00605776	0.00663804				0.00686437	0.0068981	0.00557097	0.00564708	0.00492265	0.00520489	0.00541836	0.0058781	0.0059852	0.00624567	0.00677014	0.00761752	0.0087058	0.0115076			0.00768211	0.00717107	0.0060982	0.00541352	0.00521589	0.00634016	0.00636521	0.00602064	0.00636901	0.00651043
							0.0335103		0.0171395				0.00241125	0.022919	0.0156784				0.00607121	0.00664048				0.00686555	0.00689866	0.00557694	0.00564737	0.00496464	0.00520704	0.00543354	0.00588606	0.00600784	0.00629348	0.00677638	0.00761817	0.00874144	0.0115076			0.00768954	0.00718241	0.00609917	0.00544186	0.00521616	0.00634683	0.00639201	0.0060443	0.00637342	0.00651079
							0.0335103		0.0171395				0.00260813	0.0200834	0.00311634				0.00607572	0.00664156				0.00688956	0.00691179	0.00557999	0.00564796	0.00496714	0.00520749	0.00544446	0.00589542	0.00602907	0.00632982	0.00677836	0.00763402	0.0087453	0.0115591			0.00769739	0.00719257	0.00610823	0.00546541	0.00522175	0.00634992	0.00640736	0.00605454	0.00637711	0.0065224
							0.0335103		0.0171395				0.0034294	0.0156498	0.0161687				0.00610304	0.00665232				0.00689013	0.00693445	0.00558473	0.00566151	0.00497119	0.0052231	0.0054456	0.00590765	0.00607262	0.00634994	0.00678612	0.00764123	0.0087556	0.0116523			0.00771754	0.00719526	0.00610892	0.00547776	0.00522215	0.00635808	0.00641282	0.0060588	0.00638918	0.00653821
							0.0335103		0.0171395				0.00131196	0.00824886	0.00858223				0.00610304	0.00665232				0.00689103	0.00694083	0.0055914	0.00567056	0.0049811	0.00522446	0.005446	0.0059225	0.00607961	0.00637966	0.00678822	0.0076518	0.00876103	0.0116837			0.00772156	0.00719991	0.00611633	0.00548675	0.00522461	0.00636277	0.00641942	0.0060655	0.00638989	0.00655784
							0.0335103		0.0171395				0.00243181	0.0148683	0.00511641				0.00612387	0.00665744				0.00691055	0.00696036	0.00561155	0.00567569	0.00498874	0.00524185	0.00545111	0.00592667	0.00611647	0.00638823	0.00679193	0.00768826	0.00876782	0.0117178			0.00776049	0.00720053	0.0061218	0.00549827	0.00522843	0.00636345	0.00643216	0.00608879	0.0063924	0.00656719
							0.0335103		0.0171395				0.0032422	0.0167911	0.00970051				0.00612751	0.00666808				0.00691849	0.0069654	0.00561742	0.00568011	0.0049993	0.00524406	0.00546565	0.00592774	0.00612319	0.00639225	0.00679242	0.00769453	0.00881646	0.0117248			0.00777418	0.00720897	0.00614052	0.00550834	0.00523394	0.00636394	0.00644612	0.00609369	0.006404	0.0065737
							0.0335103		0.0171395				0.00628433		0.012477				0.0061401	0.00666833				0.00694866	0.00698179	0.00565302	0.00568216	0.00502188	0.00524513	0.00547472	0.00594385	0.00612768	0.00639537	0.0067929	0.00773497	0.00886019	0.0117352			0.00778685	0.00722323	0.00614157	0.00550877	0.00524372	0.0063774	0.00646942	0.0060955	0.00642571	0.00660695
							0.0335103		0.0171395				0.00595563		0.0029118				0.0061443	0.00667081				0.00695361	0.00698538	0.00566395	0.00568842	0.0050226	0.00526077	0.00547703	0.00595735	0.00612801	0.00640021	0.00680227	0.00777985	0.00886526	0.0117454			0.0078021	0.00722636	0.00614951	0.00551153	0.00525275	0.0064163	0.00647194	0.00611121	0.00644166	0.00662409
							0.0335103		0.0171395				0.00156776		0.00840315				0.0061443	0.00667097				0.00695636	0.00698766	0.0056742	0.00568965	0.0050342	0.00526352	0.00547854	0.00597302	0.00614758	0.00642903	0.00680548	0.00778091	0.0089029	0.0117556			0.00782385	0.00722659	0.00616533	0.00551642	0.00525504	0.00643172	0.00647366	0.00611498	0.00644289	0.00663002
							0.0335103		0.0171395				0.00586529		0.00546328				0.00615039	0.00667519				0.00698538	0.00701792	0.00568254	0.00570331	0.00503478	0.00526942	0.00547855	0.00598318	0.00616443	0.00643934	0.00680789	0.00778816	0.00890947	0.0117714			0.00784611	0.00723016	0.00618232	0.00552624	0.00525728	0.00644302	0.00647784	0.00611572	0.00646807	0.00663687
							0.0335103		0.0171395				0.00515792		0.00498957				0.00616537	0.00668055				0.00699688	0.00705165	0.00568348	0.00570477	0.00504303	0.00527029	0.0054924	0.00598523	0.00617782	0.00645557	0.00681883	0.00778981	0.00893332	0.0117816			0.00786281	0.00723949	0.0061914	0.00553127	0.00530059	0.00645016	0.00648751	0.00611768	0.00646811	0.00665313
							0.0335103		0.0171395				0.00570099		0.0168028				0.00619092	0.00668055				0.00701209	0.00708127	0.00569089	0.00572122	0.00504891	0.0052783	0.00549985	0.00599428	0.00619998	0.00646081	0.00685265	0.00779036	0.00896242	0.0117902			0.00786706	0.00724718	0.00619583	0.00553425	0.00530173	0.00645197	0.00649406	0.00612858	0.00647463	0.006666
							0.0335103		0.0171395				0.00284866		0.020088				0.00620328	0.00668669				0.00702659	0.00711562	0.00569347	0.00573399	0.00505518	0.00527872	0.00550267	0.00600474	0.00620116	0.0064998	0.00686693	0.00779449	0.00897575	0.011798			0.00786834	0.00728909	0.00619785	0.00553466	0.00534013	0.00646152	0.00650365	0.00614312	0.00648279	0.00667652
							0.0335103		0.0171395				0.00349515		0.00859077				0.00622063	0.00669723				0.00703296	0.00712215	0.00570503	0.00573788	0.00505787	0.00529135	0.00550325	0.00600894	0.00621965	0.0065257	0.00690144	0.00781143	0.00902088	0.0118188			0.00788592	0.00730003	0.00619858	0.00554443	0.00534209	0.00646296	0.00651937	0.00615006	0.00649419	0.00667821
							0.0335103		0.0171395				0.00298907		0.00135717				0.00622063	0.00671667				0.00703301	0.00712925	0.00571072	0.00575398	0.00507926	0.00529793	0.00553659	0.0060469	0.0062337	0.00653802	0.00690673	0.00785853	0.00902411	0.011922			0.00788834	0.00730154	0.00621492	0.005551	0.00534913	0.0064668	0.00653488	0.00616092	0.00649506	0.00668683
							0.0335103		0.0171395				0.00284912		0.00168262				0.00624828	0.00671924				0.00707034	0.00712932	0.00572672	0.00576213	0.00509227	0.00530602	0.00553998	0.00608032	0.00625506	0.00654572	0.00691328	0.00786071	0.00902747	0.0119342			0.0078886	0.00731421	0.00621615	0.00556323	0.00535174	0.00647805	0.00654469	0.00616536	0.00649671	0.00669556
							0.0335103		0.0171395				0.00322846		0.00739606				0.00626166	0.00672207				0.00709694	0.00717896	0.00574144	0.00576363	0.00509326	0.00530675	0.00554561	0.00612159	0.00626121	0.00657701	0.00695071	0.00787742	0.0090369	0.0120195			0.00790845	0.00731506	0.00622612	0.00557144	0.0053574	0.00649351	0.00654897	0.00617204	0.00650708	0.00669831
							0.0335103		0.0171395				0.00392219		0.0183899				0.00626625	0.00672253				0.00710075	0.00718793	0.00575235	0.00577051	0.00513143	0.00531931	0.00554774	0.00612825	0.00626617	0.0065798	0.00696677	0.00789626	0.00904295	0.0121099			0.00791196	0.00732699	0.00622655	0.00558664	0.00536993	0.0065032	0.00655186	0.00617527	0.00651254	0.00670425
							0.0335103		0.0171395				0.00175538		0.0192913				0.006269	0.00672288				0.00716913	0.00718892	0.00576184	0.00579645	0.00514175	0.00533255	0.0055554	0.00613403	0.00627047	0.00658445	0.00697609	0.0078992	0.00905165	0.012137			0.00793573	0.00735498	0.00624144	0.0055959	0.00539391	0.00652295	0.00655304	0.00617746	0.00651626	0.00671101
							0.0335103		0.0171395				0.00310837		0.015223				0.006269	0.00672438				0.00717536	0.0071929	0.00577065	0.00580058	0.00514178	0.00533818	0.00557728	0.00613623	0.00629038	0.00662062	0.00697775	0.00792068	0.00907308	0.012139			0.0079547	0.00737147	0.00625754	0.00559613	0.00539649	0.00652631	0.0065653	0.00617852	0.00653339	0.00672559
							0.0335103		0.0171395				0.00173789		0.00853593				0.00627195	0.00672567				0.00718929	0.00719522	0.00577237	0.00580758	0.00516466	0.00534008	0.00558734	0.00613765	0.00630781	0.00662575	0.00699401	0.00793811	0.00910471	0.012237			0.00795515	0.00738343	0.00625855	0.00559938	0.00539681	0.00653543	0.0065668	0.00618582	0.00653486	0.00674432
							0.0335103		0.0171395				0.00496833		0.0173689				0.00627319	0.00672752				0.00719788	0.00719739	0.00578953	0.00581471	0.00516485	0.00534856	0.00558814	0.00614368	0.00631468	0.00663808	0.00701591	0.0079448	0.00911716	0.0123282			0.00795933	0.00738368	0.00626954	0.00561481	0.00540255	0.0065496	0.00656877	0.00619234	0.00655126	0.00675102
							0.0335103		0.0171254				0.00484357		0.0133223				0.00627936	0.00674307				0.00723095	0.00722922	0.0057937	0.00582311	0.00517246	0.005352	0.00558819	0.00615972	0.00632856	0.00663825	0.00701802	0.00795094	0.00914485	0.0123395			0.00796582	0.00738413	0.00627619	0.00561769	0.00540305	0.00658456	0.00657053	0.00619837	0.00655197	0.00675236
							0.0335103		0.017117				0.00586642		0.00555057				0.00628641	0.00677087				0.00724313	0.00723912	0.00579449	0.00582474	0.00519741	0.00539347	0.00558822	0.00618787	0.00633549	0.00666434	0.00704783	0.00799915	0.00916284	0.0125007			0.00797985	0.00740968	0.00627691	0.00562036	0.00542572	0.00661116	0.00657137	0.00620901	0.0065647	0.00676575
							0.0335103		0.017117				0.0028329		0.00714732				0.00632309	0.00678678				0.00726407	0.0072576	0.00580576	0.00583877	0.00520237	0.00540971	0.00559651	0.00618787	0.00636346	0.00666781	0.00707948	0.00801854	0.00917337	0.0125007			0.00798325	0.00741354	0.00627857	0.00562275	0.00542917	0.00661698	0.00657228	0.00622091	0.00656639	0.00678421
							0.0335103		0.017117				0.00441151		0.00315002				0.00632309	0.00678678				0.00726465	0.00729814	0.00581389	0.00584801	0.0052151	0.00541841	0.0055978	0.00619556	0.00636438	0.00667803	0.00708696	0.0080248	0.00918301	0.0125041			0.00800701	0.0074377	0.0062809	0.00562562	0.00543852	0.00662073	0.00657355	0.00622464	0.00657945	0.00682151
							0.0335103		0.017117				0.00634836		0.0143351				0.00632377	0.00680858				0.00726495	0.00732091	0.00581827	0.00586092	0.00523216	0.00542092	0.00563805	0.00620485	0.00637676	0.00669821	0.00709689	0.00803176	0.0091939	0.0125157			0.0080151	0.00743779	0.00628199	0.00562862	0.00544495	0.00662263	0.006579	0.00622554	0.00658034	0.00682592
							0.0335103		0.017117				0.00458106		0.014099				0.00632693	0.00681523				0.0072741	0.0073269	0.00583044	0.00587061	0.00527555	0.00542871	0.00565851	0.00621071	0.00637793	0.00670797	0.00711993	0.0080479	0.00923189	0.0125741			0.00803571	0.00744476	0.00628293	0.00563274	0.00544512	0.0066416	0.00658204	0.00623804	0.00659333	0.00684897
							0.0335103		0.017117				0.00352258		0.00806354				0.00632987	0.00681969				0.00727955	0.00733701	0.00583185	0.00587319	0.00527897	0.0054303	0.00566997	0.00622262	0.00639382	0.00674432	0.00712268	0.00805018	0.0092383	0.0126386			0.00805476	0.00744843	0.00631598	0.00564139	0.00545839	0.00664268	0.00658798	0.00625609	0.00662043	0.00687551
							0.0335103		0.017117				0.00565857		0.00782962				0.00634553	0.00682203				0.00728324	0.00734393	0.00585373	0.00587564	0.00529271	0.00544345	0.0056869	0.0062326	0.00639535	0.00674964	0.00712898	0.0080646	0.00926509	0.012656			0.00805552	0.00748167	0.0063322	0.00564518	0.00546436	0.00666572	0.00660442	0.0062573	0.00662584	0.0068889
							0.0335103		0.017117				0.00140085		0.00298566				0.00635265	0.00683183				0.00732041	0.00735134	0.00586895	0.00588635	0.00530458	0.00545886	0.00570079	0.00629204	0.00640573	0.00675816	0.00714654	0.00806472	0.00927158	0.0126582			0.00807551	0.00748588	0.00637127	0.00565406	0.00547221	0.00666824	0.00661711	0.00626064	0.00662734	0.00688951
							0.0335103		0.017117				0.00194364		0.00980998				0.00635328	0.00683359				0.00734303	0.00739036	0.00587163	0.00588787	0.00530581	0.00546976	0.00572822	0.00630797	0.00641529	0.00676901	0.0071497	0.00808558	0.00930815	0.0126659			0.00807847	0.0074937	0.00638866	0.00566982	0.00547851	0.0066844	0.00664324	0.00626297	0.00663454	0.00689601
							0.0335103		0.017117				0.00431478		0.0151348				0.00637017	0.00683385				0.0073741	0.00739612	0.00589012	0.00589559	0.00530965	0.00547573	0.00572878	0.00631388	0.00641697	0.00677018	0.00715271	0.00809528	0.00934576	0.0127516			0.00810526	0.00751389	0.00639001	0.00567081	0.00548274	0.00668759	0.00664917	0.00626834	0.00664506	0.00689696
							0.0335103		0.017117				0.00466094		0.0230448				0.00641016	0.00683385				0.00739663	0.00739621	0.00589313	0.00589765	0.00531545	0.00548678	0.00573883	0.00632874	0.00642702	0.00677828	0.00719633	0.00811341	0.00935224	0.0129303			0.00810935	0.00751938	0.00639448	0.00567539	0.00549638	0.0066928	0.00665229	0.00629554	0.00665343	0.0069239
							0.0335103		0.017117				0.0055943		0.0191474				0.00641789	0.00683582				0.00742182	0.00740414	0.00590068	0.005926	0.00531955	0.005509	0.00574359	0.00633813	0.00643171	0.00679744	0.00722182	0.00811744	0.00940223	0.0129335			0.00813783	0.00751991	0.0063961	0.00569293	0.00549726	0.00669898	0.00665475	0.00629934	0.00667768	0.00693257
							0.0335103		0.017117				0.00346053		0.00177342				0.00641789	0.0068584				0.00749551	0.00740772	0.0059022	0.00593933	0.00533259	0.00552479	0.00574454	0.00635035	0.00645407	0.00679803	0.00724321	0.00812291	0.00941494	0.0129395			0.00813978	0.00752543	0.0063993	0.0057122	0.00551319	0.00670715	0.00665717	0.00630855	0.00670199	0.00694478
							0.0335103		0.017117				0.00346869		0.00553853				0.00643939	0.00685886				0.00750004	0.00746722	0.00590362	0.00594954	0.00533281	0.00553152	0.00575008	0.00636854	0.0064762	0.00681504	0.00724706	0.00815878	0.00941547	0.0129649			0.00813991	0.0075257	0.00641591	0.00574211	0.00552029	0.00670832	0.00665927	0.00631892	0.00672033	0.00695137
							0.0335103		0.017117				0.0014782		0.00970021				0.00645006	0.00687189				0.00751014	0.00747765	0.00590765	0.00600287	0.00533614	0.0055387	0.00575401	0.00637886	0.00648313	0.00685736	0.00724824	0.00821726	0.00942059	0.0129841			0.00816235	0.00753223	0.00641814	0.0057584	0.00552318	0.00671933	0.00667938	0.00632934	0.00672227	0.00695255
							0.0335103		0.017117				0.00422199		0.00861245				0.0064741	0.00687275				0.00751175	0.00748028	0.00590866	0.0060103	0.00536769	0.00554676	0.0058076	0.00641822	0.00648686	0.00690001	0.0072555	0.00822716	0.00942528	0.0132141			0.00816653	0.00753229	0.00642069	0.00576954	0.00553054	0.00672059	0.00669248	0.00633382	0.0067397	0.00697062
							0.0335103		0.017117				0.00146142		0.0183362				0.0064741	0.00687325				0.00752065	0.00749173	0.00591451	0.00601576	0.00537526	0.00554795	0.00581843	0.00641895	0.00648934	0.0069062	0.00725729	0.00823674	0.0094883	0.0132643			0.00816688	0.00755291	0.00642611	0.00577286	0.00553827	0.00672221	0.00671357	0.00633762	0.00674299	0.0069934
							0.0335103		0.017117				0.00285768		0.0167823				0.00647859	0.00688748				0.00752944	0.00750468	0.00591551	0.00605006	0.00538092	0.00556806	0.00581955	0.0064285	0.00653886	0.00691099	0.00726351	0.00823819	0.00954926	0.0133227			0.00817147	0.00755329	0.00642918	0.00577474	0.00553907	0.00672559	0.00671757	0.00636607	0.00674625	0.00700934
							0.0335103		0.017117				0.00512044		0.00808249				0.00648034	0.00688829				0.00753254	0.00754062	0.00591563	0.00607121	0.00540657	0.00557329	0.00582242	0.00646972	0.0065481	0.00693302	0.00726561	0.00825946	0.0096095	0.0133426			0.00817955	0.00756206	0.00643216	0.0057753	0.00554101	0.00674905	0.00672059	0.00637629	0.00674767	0.00701546
							0.0335103		0.017117				0.0034424		0.0156507				0.00648572	0.00689542				0.00753619	0.00755453	0.00591682	0.00608289	0.00541986	0.00558636	0.0058273	0.00648305	0.00656257	0.00694564	0.00729887	0.00826292	0.0096373	0.0133819			0.00819237	0.00757739	0.00645195	0.00577867	0.00555072	0.00675114	0.0067368	0.00637879	0.0067482	0.00703142
							0.0335103		0.017117				0.00449118		0.0156611				0.00649183	0.00690801				0.00755205	0.00759499	0.00592877	0.00608347	0.00542804	0.00561184	0.0058302	0.00650045	0.00656437	0.00696466	0.0073017	0.00826448	0.00964821	0.0134731			0.00820681	0.00758269	0.00645789	0.00578523	0.00558387	0.00675173	0.0067482	0.00638136	0.00675297	0.00706943
							0.0335103		0.017117				0.00173351		0.0208057				0.00651969	0.00690801				0.00756303	0.0076157	0.00593589	0.00608498	0.00545949	0.00561662	0.00583084	0.00651015	0.0065687	0.00697254	0.00730409	0.00826571	0.00966262	0.013508			0.00820694	0.00758381	0.00646241	0.00579332	0.00558679	0.00675278	0.00675007	0.00640571	0.00677469	0.00707512
							0.0335103		0.017117				0.00389222		0.00352913				0.00652789	0.00692895				0.00757899	0.00762445	0.00594876	0.00610652	0.00546547	0.00562676	0.00583903	0.00652404	0.00657924	0.00697354	0.00737321	0.00827413	0.00966536	0.0135137			0.00821702	0.00758955	0.00646652	0.00579574	0.00559335	0.00676246	0.00675284	0.00641043	0.00678157	0.0070837
							0.0335103		0.013819				0.0123027		0.00126727				0.00655554	0.00694253				0.0075924	0.0076277	0.00596308	0.00611558	0.00546623	0.00562959	0.00586657	0.00653118	0.00658008	0.00699179	0.00740255	0.00827866	0.00968891	0.0135166			0.0082278	0.0075943	0.00648468	0.00579864	0.00561993	0.00676463	0.00675812	0.00642016	0.00682193	0.00710862
							0.0335103		0.013819				0.00303591		0.00508813				0.00655931	0.00694253				0.00759459	0.00763924	0.00596705	0.00611953	0.00546829	0.00564571	0.00588435	0.00653826	0.00660345	0.00699213	0.00740781	0.00831567	0.00970137	0.0135189			0.00824627	0.00759737	0.00649284	0.00580361	0.00562191	0.0067775	0.00675877	0.00643195	0.00682307	0.00712636
							0.0335103		0.013819				0.00228508		0.0209277				0.00656205	0.00694916				0.00759478	0.0076433	0.00598782	0.00614711	0.00548358	0.00565562	0.00588808	0.00654334	0.00664105	0.00699532	0.00743095	0.00832182	0.00973457	0.0136225			0.00826296	0.00759801	0.0064983	0.00581106	0.00562879	0.00678617	0.00676463	0.00643655	0.00682592	0.00713217
							0.0335103		0.013819				0.00237786		0.00165707				0.0065722	0.00694916				0.00760277	0.00764364	0.00600587	0.00616467	0.00548539	0.00565979	0.00590331	0.00655216	0.00665195	0.00699755	0.00743438	0.00834319	0.00973618	0.0136569			0.00827172	0.00759839	0.00650302	0.00582287	0.00565962	0.00681034	0.00677459	0.00643862	0.00682901	0.00714573
							0.0335103		0.013819				0.0110314		0.0105283				0.00659413	0.00695262				0.0076079	0.00765102	0.00601486	0.00617277	0.00549012	0.00566098	0.00591757	0.00655216	0.00666616	0.00699829	0.00744845	0.00835095	0.00973871	0.0137024			0.00828911	0.00760235	0.00652009	0.0058251	0.00566631	0.00682613	0.00677469	0.00644687	0.00684177	0.0071497
							0.0335103		0.013819				0.0106708		0.00866392				0.00661523	0.00695438				0.00761601	0.0076925	0.00602795	0.00618325	0.00549934	0.00566739	0.00592593	0.00657901	0.00668896	0.00703577	0.00746555	0.00837609	0.00975935	0.0137497			0.00829871	0.00761861	0.00653055	0.00584032	0.00566933	0.00683636	0.00677571	0.00645446	0.00685161	0.00716299
							0.0335103		0.013819				0.00227659		0.0183722				0.00662179	0.00696543				0.0076298	0.00769625	0.00604113	0.00618486	0.00554204	0.0056677	0.00593651	0.00658416	0.00673518	0.00703979	0.00747643	0.00838715	0.00987941	0.0137614			0.00830209	0.00762572	0.00654677	0.00584141	0.00566979	0.00685266	0.00679977	0.00646562	0.00685622	0.00716952
							0.0335103		0.013819				0.0189599		0.0143702				0.00662198	0.00696543				0.0076782	0.00770479	0.00605995	0.00618536	0.00554342	0.00566862	0.00594515	0.00658424	0.00674692	0.00704858	0.00749777	0.00839294	0.00990004	0.0137834			0.00830984	0.00762894	0.00655881	0.00584933	0.00568029	0.00687254	0.00680013	0.00646787	0.00686814	0.00720505
							0.0335103		0.013819				0.00257811		0.00822852				0.00662732	0.00697456				0.00768524	0.00770554	0.00606154	0.00619042	0.00554637	0.00567582	0.00594681	0.00659096	0.00675465	0.00705572	0.00749808	0.00840032	0.00990161	0.0138347			0.00832533	0.00762943	0.00656634	0.00587327	0.00569739	0.00687457	0.006803	0.00648543	0.00686915	0.00721866
							0.0335103		0.013819				0.0105762		0.0199256				0.0066288	0.00697616				0.00771453	0.0077549	0.00606189	0.00620414	0.00555307	0.00569605	0.00595506	0.00659919	0.00675768	0.00708051	0.00749939	0.00841306	0.00995142	0.0138886			0.00833532	0.00764376	0.00656635	0.00588927	0.00569951	0.00687777	0.00685184	0.00649846	0.00688269	0.00725639
							0.0335103		0.013819				0.0101017		0.0173091				0.00663443	0.00697616				0.00771632	0.00775918	0.0060745	0.0062123	0.00555567	0.00572622	0.00598045	0.0066347	0.00675853	0.00710559	0.00751811	0.00844092	0.0099542	0.0139577			0.00834594	0.00766127	0.0065704	0.00589399	0.00572752	0.00688613	0.00685291	0.00650273	0.00688915	0.00727769
							0.0335103		0.013819				0.00049006		0.0119178				0.00665038	0.00698156				0.00772634	0.00777045	0.00609722	0.0062136	0.00557828	0.00573576	0.00599994	0.00663782	0.00677207	0.0071139	0.00753509	0.00845439	0.00998339	0.0140648			0.00836385	0.00768141	0.00657424	0.00590234	0.00573446	0.00688825	0.00685496	0.00650287	0.00690502	0.00728341
							0.0335103		0.013819				0.00969587		0.00286075				0.00666365	0.00700198				0.00773339	0.00777455	0.00609795	0.00622371	0.00558388	0.00573927	0.00601571	0.00663927	0.00679042	0.00712163	0.00756974	0.00847183	0.00998826	0.0140971			0.00836837	0.00768954	0.00661486	0.0059095	0.00573687	0.00689132	0.00686832	0.00651626	0.00691872	0.0072996
							0.0335103		0.013819				0.0141164		0.00622451				0.00667371	0.0070041				0.0077548	0.00778689	0.00610304	0.00623536	0.00559089	0.00574556	0.00601582	0.00664864	0.00679405	0.00712559	0.00759443	0.00848885	0.0100029	0.0141346			0.00837665	0.00769739	0.00663658	0.00591264	0.00575319	0.00689649	0.00688915	0.0065224	0.00692751	0.00730814
							0.0335103		0.013819				0.00256417		0.0215903				0.00668061	0.00701467				0.00776347	0.00782621	0.00610752	0.00623711	0.00559478	0.00576313	0.00605145	0.00666496	0.00680944	0.00712945	0.00760194	0.0085021	0.0100159	0.0141957			0.00837844	0.00770133	0.00663852	0.00591276	0.00575763	0.00690145	0.00695108	0.00653551	0.00694157	0.00734437
							0.0335103		0.013819				0.00428557		0.00420594				0.00670576	0.00701733				0.00777511	0.00782754	0.00610783	0.00625635	0.00561373	0.00578092	0.00606356	0.00666617	0.00681429	0.00717071	0.00760697	0.00850309	0.0100166	0.0143521			0.00838376	0.00770639	0.0066408	0.0059189	0.00576802	0.00690714	0.00695766	0.00653738	0.00694271	0.00734523
							0.0335103		0.013819				0.00121203		0.00119768				0.00670576	0.00701813				0.00782119	0.00782792	0.00611129	0.00625955	0.0056218	0.00578907	0.00606695	0.00671562	0.00681806	0.00717092	0.00761464	0.00854916	0.0100179	0.0143791			0.00839842	0.00771626	0.00664156	0.00593718	0.00577104	0.00690851	0.00697017	0.00653826	0.00695014	0.00734748
							0.0335103		0.013819				0.0138487		0.0120411				0.00673444	0.00701943				0.0078289	0.00783253	0.00611777	0.00626279	0.00563031	0.00580343	0.00610722	0.00672898	0.00682935	0.00718651	0.00762232	0.00855855	0.0100216	0.0143948			0.00839917	0.00771654	0.00664817	0.00594159	0.00578642	0.00692572	0.00697062	0.00654789	0.00696388	0.0073495
							0.0335103		0.013819				0.00279246		0.00570935				0.0067394	0.00702484				0.00783375	0.00783375	0.00612387	0.00630534	0.0056388	0.00584582	0.00610781	0.00673294	0.00683331	0.0071937	0.00763694	0.00856009	0.0100265	0.0144746			0.00841582	0.00771662	0.00665623	0.00594369	0.00579058	0.0069404	0.00699661	0.0065501	0.00696493	0.00736442
							0.0335103		0.013819				0.0158739		0.0009586				0.00676053	0.00702866				0.00783811	0.00784997	0.0061374	0.00631826	0.00564705	0.00586157	0.00612105	0.00676318	0.0068405	0.0072006	0.00766277	0.00856078	0.0100973	0.0144894			0.00843518	0.00772011	0.00665744	0.00598883	0.00580708	0.00697955	0.00700798	0.00656689	0.00696978	0.0073715
							0.0335103		0.013819				0.0136293		0.0147799				0.00676053	0.00702866				0.00785953	0.00791911	0.0061512	0.00633398	0.00564956	0.00586337	0.00612392	0.00679248	0.00685083	0.00723363	0.00766766	0.00857681	0.0101535	0.0145585			0.0084368	0.00772736	0.00667097	0.00599086	0.00581005	0.00699832	0.00702353	0.00656994	0.00697196	0.00740108
							0.0335103		0.013819				0.0118252		0.00087948				0.00676082	0.00703434				0.00786269	0.00793652	0.00616966	0.00634777	0.0056583	0.00590812	0.0061278	0.00679855	0.00685574	0.00723611	0.007679	0.00858187	0.0101885	0.014616			0.00845227	0.0077552	0.00668669	0.00599767	0.00585079	0.00700388	0.00702416	0.00658866	0.00697717	0.00741352
							0.0335103		0.013819				0.00133014		0.0103059				0.00676694	0.00704144				0.00788321	0.00794919	0.00617291	0.00637017	0.00568454	0.00591273	0.00612784	0.00680209	0.00689542	0.00726969	0.00772548	0.0086052	0.0102196	0.0146673			0.00847562	0.00775553	0.00668996	0.00599977	0.00586373	0.00703214	0.00703291	0.00659716	0.00698388	0.00742545
							0.0335103		0.013819				0.00213181		0.0215877				0.00678767	0.00704523				0.00791303	0.0079742	0.00619842	0.00639034	0.00569089	0.00592847	0.00612977	0.00680785	0.00694348	0.00727177	0.00773413	0.00861286	0.0102331	0.0146735			0.00847917	0.00777262	0.00669459	0.00600206	0.00586412	0.00703919	0.00703783	0.00659887	0.00698538	0.00743334
							0.0335103		0.013819				0.00634112		0.0138532				0.00679737	0.00704523				0.00794113	0.00798546	0.00620404	0.00640677	0.00571263	0.00593162	0.00613784	0.00685357	0.00695512	0.00727895	0.00773647	0.00864698	0.0102459	0.014965			0.00848795	0.00777912	0.00670527	0.00600397	0.00586951	0.00704438	0.00705597	0.00660521	0.00699348	0.0074382
							0.0335103		0.013819				0.00067902		0.00522397				0.00679815	0.00704854				0.00794336	0.00804519	0.00622914	0.00640829	0.00571527	0.00593457	0.00614481	0.00686424	0.00697854	0.0072968	0.00777938	0.00866438	0.0102764	0.0150466			0.00851088	0.00778539	0.00671864	0.00602104	0.00587052	0.00706379	0.0070662	0.00660565	0.00699368	0.00744583
							0.0335103		0.013819				0.00379731		0.0170074				0.00679815	0.00707114				0.00794843	0.00808577	0.00623075	0.00641393	0.00571835	0.00593479	0.00614569	0.00686474	0.0069798	0.00729945	0.00778645	0.00868132	0.0102774	0.0150507			0.00853451	0.00778612	0.00671924	0.00603278	0.00588157	0.00709058	0.00708436	0.00662968	0.00701152	0.0074577
							0.0335103		0.013819				0.0130931		0.0180285				0.00680008	0.00709218				0.00794919	0.00809475	0.00623711	0.00641903	0.0057231	0.00598946	0.00616231	0.00687071	0.00698517	0.00731356	0.00779377	0.00873118	0.0102991	0.0150815			0.00853618	0.0077921	0.00672288	0.00603987	0.00588828	0.00710496	0.00709475	0.00663132	0.00701452	0.00747913
							0.0335103		0.013819				0.0084016		0.00700578				0.00682405	0.00709607				0.00797531	0.00809787	0.00623768	0.00641943	0.00573585	0.00599556	0.00616371	0.0068755	0.00699444	0.00731513	0.00781951	0.00874623	0.0103417	0.0153069			0.00854473	0.0077984	0.0067317	0.00605186	0.00588977	0.00711327	0.00710374	0.00663454	0.00701546	0.00748127
							0.0335103		0.013819				0.00768154		0.0189607				0.00685061	0.00710283				0.00797654	0.00810714	0.00624311	0.00643671	0.0057537	0.0060246	0.00617513	0.00688329	0.00700529	0.00732157	0.00782782	0.00878452	0.0103574	0.0153249			0.00858266	0.00780898	0.0067419	0.00605823	0.0058907	0.00714026	0.00714721	0.00667713	0.00702725	0.00748527
							0.0335103		0.013819				0.00481335		0.00171208				0.00685061	0.00710509				0.0079772	0.00810927	0.00626159	0.00645095	0.00576381	0.00605067	0.00617517	0.00689957	0.00700679	0.00732728	0.00784293	0.00884746	0.0103607	0.0153717			0.00862022	0.00781325	0.00674307	0.00606664	0.00590688	0.00714575	0.00718067	0.00670304	0.00704348	0.0075008
							0.0335103		0.013819				0.0160717		0.00404826				0.0068599	0.00712737				0.00798019	0.00811627	0.00626887	0.00645722	0.00577076	0.00605441	0.00620565	0.00690674	0.00701577	0.00733731	0.00785371	0.00885793	0.0103951	0.0153734			0.00863026	0.00784591	0.00675548	0.00606692	0.0059104	0.00715577	0.00719578	0.00673027	0.00704523	0.00751304
							0.0335103		0.0137766				0.0119866		0.00138728				0.0068599	0.00713059				0.0080033	0.00814066	0.0062768	0.00647555	0.00577487	0.00607699	0.00620634	0.00691442	0.00702529	0.00734232	0.00785691	0.00889154	0.0104216	0.0153892			0.00865457	0.00785789	0.00676246	0.00606847	0.00592338	0.00718516	0.00720325	0.00673606	0.00705866	0.00751354
							0.0335103		0.0137766				0.00906144		0.00700181				0.00686437	0.00713059				0.00807142	0.00814966	0.00628958	0.00647608	0.00578819	0.00607932	0.00621281	0.00693299	0.00703757	0.00735642	0.00786019	0.0089007	0.010466	0.015516			0.00865488	0.00785812	0.00678747	0.00608268	0.00592728	0.00720767	0.00721909	0.00674133	0.00706378	0.00753199
							0.0335103		0.0137766				0.0146861		0.00857351				0.00686555	0.00714286				0.00807797	0.00818947	0.00630227	0.00647739	0.00579181	0.00611588	0.00621981	0.00693579	0.00704939	0.0073696	0.00790303	0.00891037	0.0105501	0.0155192			0.00865658	0.00786105	0.006788	0.00608763	0.0059319	0.00723097	0.00725312	0.00674166	0.00706534	0.00753904
							0.0335103		0.0137766				0.0017999		0.00997015				0.00688956	0.00717575				0.00811818	0.00820762	0.00632273	0.00648608	0.00579569	0.00613658	0.00622052	0.0069452	0.00705135	0.00737914	0.00791074	0.00891676	0.010555	0.0155242			0.0086709	0.00786448	0.00680733	0.00608906	0.00593783	0.00723515	0.00725965	0.00674494	0.00707062	0.00756495
							0.0335103		0.0137766				0.00505668		0.0186299				0.00689013	0.00718183				0.00815028	0.0082169	0.0063278	0.00650053	0.00581102	0.00614607	0.00622094	0.00697036	0.00705163	0.00738099	0.00792835	0.00891911	0.0105941	0.0155727			0.0086728	0.00787432	0.00680779	0.00608923	0.00594564	0.00725217	0.00726099	0.00674606	0.00707432	0.0075989
							0.0335103		0.0137766				0.00761762		0.0177834				0.00689013	0.00718183				0.00816902	0.00823129	0.00632987	0.00650418	0.00584437	0.00615025	0.00623602	0.00698154	0.0070644	0.00738506	0.00794453	0.00892291	0.0105985	0.015654			0.00870231	0.00788383	0.00681091	0.00608938	0.00596611	0.00728513	0.00727713	0.00674838	0.00708105	0.0076069
							0.0335103		0.0137766				0.00286595		0.0129528				0.00689103	0.00719165				0.00820762	0.00827432	0.0063301	0.00652184	0.00585394	0.00615152	0.00624455	0.00699134	0.00706544	0.00739457	0.00794578	0.00893633	0.0106064	0.015681			0.00871492	0.00789944	0.00682441	0.0060957	0.00598696	0.0073164	0.00728946	0.00677465	0.00709678	0.00761417
							0.0335103		0.0137766				0.0129066		0.0146464				0.00691055	0.00722233				0.00822568	0.00827818	0.00636058	0.00652566	0.00587503	0.00615399	0.00624463	0.0069997	0.00706601	0.00739493	0.00794578	0.00894409	0.0106276	0.0157091			0.00872255	0.00791502	0.00682896	0.00609795	0.0059873	0.00732253	0.00729882	0.0067847	0.00710637	0.00761886
							0.0335103		0.0137766				0.0148957		0.00885752				0.00691849	0.00725721				0.00824465	0.0082786	0.00637346	0.00652728	0.00588481	0.00615954	0.00625466	0.00700267	0.00707549	0.0073952	0.00794976	0.00894485	0.0106678	0.0157259			0.00873954	0.00791583	0.0068296	0.00609973	0.0060125	0.00734025	0.00732352	0.00678617	0.00710717	0.00762829
							0.0335103		0.0137766				0.00137137		0.00639152				0.00691849	0.00725808				0.00826498	0.00828467	0.00640441	0.00654955	0.00591445	0.00617912	0.00627946	0.00700805	0.00708394	0.00740311	0.00796266	0.00903173	0.0107035	0.0160343			0.00874112	0.00792376	0.00683349	0.00611177	0.00601899	0.00737637	0.00732767	0.00678714	0.00712673	0.00766522
							0.0335103		0.0137766				0.0125785		0.00130972				0.00694866	0.00726696				0.00826641	0.00829936	0.00641016	0.00655357	0.00592091	0.00618	0.00629856	0.00701501	0.00709202	0.00740801	0.0079717	0.00904173	0.0107217	0.016088			0.00875947	0.00796288	0.00683662	0.00612523	0.00602175	0.00738254	0.00733487	0.0068035	0.00714012	0.00768409
							0.0335103		0.0137766				0.00130594		0.0210193				0.00694866	0.00727604				0.00826693	0.00830302	0.00642826	0.00658309	0.00594113	0.00618646	0.00634723	0.0070177	0.00710133	0.00740974	0.00800002	0.00904311	0.0107319	0.0161032			0.00876633	0.00796927	0.0068421	0.00613638	0.00602206	0.00739563	0.00735141	0.00681042	0.00715551	0.00768996
							0.0335103		0.0137766				0.0156237		0.0219264				0.00695361	0.00729274				0.00827679	0.00830433	0.00644307	0.00658963	0.00595411	0.00620813	0.00635037	0.00702199	0.00711425	0.00745345	0.00800202	0.00907039	0.0107349	0.0161503			0.0087693	0.00797985	0.00684763	0.00615554	0.0060258	0.00739646	0.00735524	0.00683019	0.007165	0.00771493
							0.0335103		0.0137766				0.0127984		0.0149524				0.00695636	0.00729283				0.0083329	0.00831367	0.00644423	0.00659052	0.00595986	0.00621373	0.00636078	0.00702329	0.00712034	0.00745562	0.00800839	0.00907546	0.0107357	0.0162304			0.0087757	0.00798277	0.00688722	0.00615592	0.00602607	0.00740002	0.00735592	0.00684022	0.00721728	0.00772133
							0.0335103		0.0137766				0.0138065		0.0036824				0.00698538	0.00729289				0.00833958	0.00831613	0.00644831	0.00659413	0.00599414	0.00621831	0.00636522	0.00702342	0.00713354	0.00747488	0.00802158	0.00911058	0.0107551	0.016362			0.0087824	0.0079892	0.00688849	0.00616067	0.00602703	0.00741879	0.0073761	0.00684231	0.00722971	0.00775717
							0.0335103		0.0137766				0.0139306		0.0185963				0.00699688	0.00729289				0.00839795	0.00832353	0.00645601	0.00662377	0.00599461	0.00623637	0.00636581	0.00702573	0.0071364	0.00748592	0.00804676	0.00912979	0.010768	0.0163937			0.00879664	0.00799532	0.006903	0.00619501	0.00604389	0.00742557	0.00738025	0.00687551	0.0072551	0.00777231
							0.0335103		0.0137766				0.0119311		0.0145088				0.00699688	0.00730096				0.00842451	0.00833892	0.00646309	0.00663443	0.0059986	0.00628909	0.00636806	0.00705838	0.00714833	0.00750506	0.00805077	0.0091939	0.0107763	0.0163967			0.00880203	0.00800687	0.00692895	0.00619523	0.00605032	0.00743331	0.00740139	0.00687643	0.00726009	0.00778632
							0.0335103		0.0137766				0.0143212		0.0182931				0.00701209	0.00732155				0.00842498	0.00835279	0.00648034	0.00663703	0.00599889	0.0062921	0.00637593	0.007134	0.00718053	0.00755201	0.00807018	0.00919689	0.0108087	0.0164006			0.00881213	0.00803755	0.00694621	0.00619755	0.00605873	0.00745178	0.007426	0.00688355	0.00726329	0.00781688
							0.0335103		0.0137766				0.00142455		0.0053481				0.00702659	0.00732155				0.00842608	0.00835747	0.00649183	0.00666522	0.00600458	0.00629826	0.00641715	0.00714039	0.00719612	0.00758181	0.00807296	0.00923693	0.0108707	0.0164463			0.00882158	0.00804172	0.00695766	0.00621177	0.00606058	0.00745302	0.00745163	0.0068889	0.00728725	0.00782719
							0.0335103		0.0137766				0.00134488		0.0148397				0.00702659	0.00734516				0.00843167	0.0083818	0.00649264	0.00666556	0.00600976	0.0063278	0.00642544	0.00714419	0.00722182	0.0075852	0.00807992	0.00925237	0.0108765	0.0165094			0.00886242	0.00804908	0.00696543	0.00621289	0.00607825	0.00745501	0.00746346	0.00692091	0.00731869	0.00784277
							0.0335103		0.0137766				0.00328248		0.0127471				0.00703296	0.00735344				0.0084445	0.0084227	0.0065202	0.00666628	0.00602117	0.00633271	0.00644147	0.00715291	0.00723387	0.00763069	0.00809398	0.00929158	0.0108777	0.0165276			0.00889715	0.00805944	0.0069691	0.00621473	0.00608321	0.00748709	0.0074829	0.0069483	0.00733329	0.00786101
							0.0335103		0.0137766				0.00056078		0.00257411				0.00703301	0.00735482				0.00847539	0.00843769	0.00652395	0.00670817	0.00602509	0.00633864	0.00644334	0.00715643	0.007237	0.00763979	0.00809466	0.00929343	0.0108869	0.0165772			0.0089228	0.00806508	0.00698424	0.00622	0.00608348	0.00750358	0.00749649	0.00696358	0.00735377	0.00786652
							0.0335103		0.0137766				0.0186785		0.0146885				0.00707034	0.00737038				0.00850043	0.00846879	0.00653329	0.00671386	0.0060357	0.00635809	0.00644585	0.00715859	0.00724555	0.00766104	0.00809503	0.00929446	0.0109483	0.0165822			0.00894938	0.0080711	0.00701245	0.0062215	0.00608404	0.0075101	0.00749846	0.00696799	0.00736914	0.00786797
							0.0335103		0.0137766				0.0170764		0.0142048				0.00707034	0.00738546				0.00851761	0.00846899	0.00654429	0.00673814	0.00605162	0.00637081	0.00647159	0.00722491	0.0072465	0.00767634	0.00815664	0.00931734	0.0109733	0.0167284			0.0089496	0.00807769	0.00701271	0.00624144	0.00608661	0.00752393	0.00752123	0.00697573	0.00737922	0.00787589
							0.0335103		0.0137766				0.00246884		0.0171055				0.00709694	0.00738546				0.00852209	0.00848334	0.00656106	0.00674867	0.00605421	0.00638033	0.00648021	0.00732871	0.00726011	0.00768617	0.00817985	0.00932495	0.0109836	0.0167285			0.00897239	0.00808049	0.00701626	0.00626172	0.00608763	0.00753825	0.00754107	0.00698901	0.00738443	0.00788263
							0.0335103		0.0137766				0.00281167		0.0224464				0.00709694	0.00740428				0.00852676	0.00849093	0.00659081	0.00675864	0.0060721	0.00638039	0.00648735	0.00732917	0.00726771	0.00769595	0.00819949	0.00934625	0.0110981	0.0168176			0.00897392	0.00810843	0.00701931	0.00626271	0.00615624	0.00756408	0.00755455	0.00699502	0.00739019	0.00791001
							0.0335103		0.0137766				0.00586071		0.00494199				0.00710075	0.00740428				0.00855313	0.00849231	0.0065988	0.00676325	0.00608013	0.00639359	0.00649644	0.00736694	0.00730805	0.00770232	0.0082147	0.00935761	0.011142	0.0170936			0.00897784	0.00816564	0.00701943	0.00626855	0.00615674	0.00757351	0.00756515	0.00699659	0.00740133	0.00793067
							0.0335103		0.0137766				0.00253101		0.00881277				0.00716913	0.00742699				0.00856715	0.00850743	0.00660026	0.00677246	0.00610664	0.00640022	0.00650668	0.00737382	0.00731722	0.00770681	0.00821571	0.00936511	0.0111746	0.017163			0.00899073	0.00817669	0.00702408	0.00627181	0.00616067	0.00758632	0.00757088	0.00705348	0.00740504	0.00793297
							0.0335103		0.0137766				0.0166461		0.00262119				0.00716913	0.00745223				0.00858345	0.00851816	0.00660158	0.00677375	0.00612801	0.00640113	0.00651971	0.00738453	0.00731725	0.00771653	0.00822995	0.00938379	0.0111964	0.0173396			0.00899631	0.00821063	0.00704144	0.00628434	0.0061711	0.0075881	0.00761015	0.0070551	0.00744163	0.00794045
							0.0335103		0.0137766				0.0109105		0.0185335				0.00717536	0.00746344				0.00860042	0.00856109	0.00660228	0.00679737	0.00614202	0.00641042	0.00652113	0.00738623	0.00733036	0.00772234	0.00823414	0.00938435	0.0112224	0.0173722			0.00901717	0.00821067	0.00709108	0.00628656	0.00617592	0.0075964	0.00765429	0.00708277	0.00744793	0.00795548
							0.0335103		0.0137766				0.0150189		0.0106007				0.00718929	0.00746344				0.00862028	0.00856715	0.00661109	0.0067986	0.00615379	0.00641068	0.00652994	0.0073904	0.00733794	0.00772917	0.00824208	0.00938654	0.0112224	0.0175812			0.00902198	0.00822522	0.00710026	0.00628662	0.00618179	0.0075989	0.00765951	0.00708679	0.00745275	0.0079604
							0.0335103		0.0137766				0.00078845		0.00699429				0.00719788	0.00748167				0.00862198	0.00857908	0.00661366	0.00680008	0.0061676	0.0064213	0.00654166	0.00742779	0.00736434	0.00773713	0.00824858	0.00944068	0.0112424	0.0176476			0.00902225	0.00824627	0.0071023	0.00628664	0.00618919	0.00761135	0.00766452	0.00709067	0.00747906	0.00796187
							0.0335103		0.0137766				0.00668533		0.0201879				0.00723095	0.00748478				0.00863154	0.00858409	0.00662155	0.00680956	0.00618207	0.00643327	0.00654592	0.00743861	0.00736589	0.00775353	0.00825704	0.00944341	0.011251	0.0178802			0.00903224	0.00825068	0.00710509	0.00631983	0.00618928	0.00761764	0.00769885	0.00710452	0.0074996	0.00796436
							0.0335103		0.0137766				0.0131223		0.017945				0.00724313	0.00748478				0.00864154	0.00860042	0.0066221	0.00681111	0.00618343	0.00644948	0.0065551	0.00744024	0.00736824	0.00777713	0.0082589	0.00945214	0.011292	0.0178818			0.00904138	0.0082511	0.00711006	0.00632802	0.00619578	0.00762037	0.00770695	0.00710703	0.00750622	0.00799822
							0.0335103		0.0137766				0.00274212		0.01865				0.00726407	0.00748572				0.00868812	0.00860117	0.00662895	0.00681984	0.00618527	0.00648583	0.00655918	0.00745651	0.00737408	0.00777745	0.00827933	0.00945439	0.0114544	0.0180024			0.00909185	0.00827245	0.00711585	0.00632913	0.00622723	0.0076281	0.00770756	0.00712037	0.00751324	0.00801509
							0.0335103		0.0137766				0.01351		0.0132459				0.00726407	0.00752047				0.00871027	0.00861678	0.00663404	0.00683807	0.00618762	0.00648647	0.00656811	0.00746001	0.00738267	0.00785017	0.00831223	0.00947194	0.011496	0.0180552			0.0091156	0.00829951	0.00713373	0.00634364	0.00624725	0.00763006	0.00771834	0.00714056	0.00751608	0.00801603
							0.0335103		0.0137766				0.00346745		0.0129466				0.00726465	0.0075241				0.00871394	0.00868788	0.00664388	0.00685578	0.00620072	0.00649565	0.0065689	0.00746623	0.00738958	0.00785799	0.00831779	0.00955791	0.011513	0.0181213			0.00912278	0.00831842	0.00715129	0.00634992	0.00625057	0.00763396	0.00772178	0.00721503	0.00754601	0.00802829
							0.0335103		0.0137766				0.0154354		0.0150447				0.00726495	0.00753747				0.00873044	0.0087213	0.00667253	0.00686344	0.00622672	0.00651376	0.00657213	0.00748592	0.00739722	0.00788586	0.00832103	0.00956449	0.0115336	0.0181239			0.00912289	0.00834492	0.00715896	0.0063585	0.00625448	0.00764126	0.00772707	0.00721733	0.00755224	0.00803278
							0.0335103		0.00690954				0.00174793		0.0150689				0.00726495	0.00753747				0.0087344	0.00873624	0.00668007	0.00686706	0.00625478	0.00652812	0.00659677	0.00751893	0.00740409	0.00789022	0.00832244	0.00958606	0.0115711	0.0182284			0.00913667	0.00835062	0.0071652	0.00635889	0.00627275	0.00767018	0.00777885	0.00721951	0.00757403	0.00803448
							0.0335103		0.00690954				0.00917726		0.00675785				0.0072741	0.00754665				0.00873472	0.00874114	0.00668654	0.00688195	0.00626298	0.00653974	0.0065989	0.00753438	0.00740928	0.00791112	0.00832705	0.00959598	0.011614	0.0183965			0.00915869	0.00835455	0.00716613	0.00636607	0.00628293	0.00768431	0.00780698	0.00723271	0.00758803	0.00804081
							0.0335103		0.00690954				0.00736398		0.00854812				0.0072741	0.00756571				0.00874489	0.0087493	0.00668794	0.00688845	0.00627703	0.0065514	0.00660158	0.0075553	0.00741404	0.00791794	0.00834825	0.00963395	0.0116176	0.0184771			0.00915943	0.00835668	0.00716712	0.00636985	0.00629175	0.00769476	0.00781899	0.00725872	0.0075896	0.00804122
							0.0335103		0.00690954				0.00375458		0.0184433				0.00727955	0.00756571				0.00876336	0.0087521	0.00670176	0.00689087	0.00628759	0.00655353	0.00660771	0.00757293	0.00741831	0.00791924	0.00834998	0.0096373	0.0116508	0.0186109			0.00918705	0.00835838	0.00717575	0.00637951	0.00629828	0.00769864	0.00783868	0.00727071	0.00760785	0.0080585
							0.0335103		0.00690954				0.0148346		0.00222313				0.00727955	0.00756706				0.00877198	0.00875358	0.00670268	0.00689253	0.00628802	0.00656252	0.00662437	0.00758995	0.00743051	0.00796261	0.00836539	0.00964461	0.011674	0.018741			0.00918744	0.00836665	0.00718776	0.00639597	0.00630521	0.00771631	0.00786889	0.00727703	0.00762921	0.0081007
							0.0335103		0.00690954				0.00763758		0.00637115				0.00728324	0.00757495				0.00880091	0.00875592	0.00670525	0.00691695	0.00629843	0.00656982	0.0066521	0.00760395	0.00743123	0.00797796	0.00840915	0.00965495	0.0116972	0.018831			0.00919197	0.00838787	0.0072092	0.00640414	0.00631458	0.00771812	0.00787123	0.00727867	0.0077184	0.00811037
							0.0335103		0.00690954				0.0071591		0.00496492				0.00732041	0.0075761				0.00882165	0.00875609	0.00670576	0.00691738	0.00629844	0.00658902	0.00667647	0.00760985	0.00743295	0.00798847	0.00844271	0.00967374	0.0117938	0.0188648			0.00921502	0.00839551	0.00722659	0.00640561	0.00634038	0.00771878	0.00788274	0.00728692	0.00773321	0.00811073
							0.0335103		0.00690954				0.00907142		0.00308871				0.00732041	0.00758711				0.00883927	0.00877009	0.00672214	0.00692193	0.00630262	0.00659175	0.0066956	0.00761727	0.00745562	0.00801463	0.00845997	0.00968916	0.0118057	0.0188675			0.00921745	0.00840831	0.00724257	0.00640572	0.00635417	0.00772437	0.00789025	0.00730584	0.00775939	0.0081641
							0.0335103		0.00690954				0.00257758		0.011713				0.00734303	0.00759826				0.00884798	0.00880968	0.00673577	0.00692989	0.00630539	0.00661527	0.00669855	0.00761982	0.00754906	0.00807096	0.00851133	0.00970485	0.0118579	0.0189123			0.00921943	0.008442	0.00724274	0.00640994	0.00636482	0.00778932	0.00791529	0.00730644	0.00777253	0.00817303
							0.0335103		0.00690954				0.0125259		0.0080591				0.0073741	0.00760132				0.00884898	0.00881383	0.00673633	0.00693892	0.00631264	0.0066164	0.00670666	0.00762465	0.00756244	0.00807127	0.00851919	0.00971687	0.0118675	0.0193929			0.00924186	0.00844548	0.00724933	0.00641993	0.00638545	0.00779187	0.00791734	0.00731881	0.00778775	0.00820494
							0.0335103		0.00690954				0.00889305		0.00872848				0.0073741	0.00760638				0.00885806	0.00882602	0.00674139	0.00694152	0.00631281	0.00663446	0.00673776	0.00764783	0.0075776	0.00807675	0.00857349	0.00973905	0.011896	0.0194797			0.00926334	0.00844967	0.00725071	0.00642339	0.0063933	0.00781729	0.00792193	0.00737256	0.00779585	0.00824119
							0.0335103		0.00690954				0.00439127		0.0207223				0.00739663	0.00762671				0.00887273	0.00883065	0.00674161	0.00694243	0.00633849	0.00667402	0.00674191	0.00767144	0.00758866	0.00809466	0.00857614	0.00979316	0.0119164	0.0195752			0.00926744	0.00846451	0.00725536	0.00644272	0.00639431	0.00783595	0.00794666	0.00739643	0.00779744	0.00824391
							0.0335103		0.00690954				0.019382		0.00838252				0.00739663	0.00762671				0.00889406	0.0088404	0.0067474	0.00695649	0.00637346	0.00668298	0.00674861	0.00770265	0.00759921	0.00810286	0.00860765	0.00981523	0.0119165	0.0195965			0.00928192	0.008475	0.00726028	0.0064553	0.00640425	0.00783932	0.00795919	0.00741093	0.00780097	0.00827846
							0.0335103		0.00690954				0.0105557		0.00976276				0.00742182	0.00764388				0.00889967	0.00884898	0.00676053	0.00698402	0.00639156	0.00669669	0.00675033	0.00771395	0.00760555	0.00811653	0.00861225	0.00984251	0.0119364	0.0196967			0.00928714	0.00847562	0.00726937	0.00646511	0.00642296	0.00784339	0.00796474	0.007425	0.00780235	0.0082937
							0.0335103		0.00690954				0.0166628		0.0146877				0.00742182	0.00768211				0.00890832	0.00887842	0.00676658	0.0069951	0.00640022	0.00670376	0.00675167	0.00771731	0.00761296	0.00812296	0.00863764	0.00987574	0.0119793	0.0197651			0.00932064	0.00847917	0.00727601	0.00646568	0.00643278	0.00785449	0.00799933	0.00743331	0.00780289	0.00830103
							0.0335103		0.00690954				0.0175987		0.0155888				0.00749551	0.00768954				0.0089103	0.00888018	0.00677303	0.00702372	0.00641624	0.00671343	0.00676335	0.00772459	0.00765515	0.00812667	0.00864439	0.00988733	0.0119948	0.0198152			0.00932606	0.00848795	0.00728491	0.00647584	0.00646184	0.00787107	0.00799968	0.00745552	0.00781039	0.00832535
							0.0335103		0.00690954				0.0201865		0.0181015				0.00750004	0.00769739				0.00892907	0.00888234	0.00677889	0.007035	0.00641704	0.00671892	0.00676565	0.00774515	0.00765954	0.00814943	0.00865385	0.00990236	0.0119989	0.0199632			0.00936176	0.00848869	0.00728909	0.00647697	0.00647463	0.00788993	0.00800789	0.00746571	0.00782026	0.00834293
							0.0335103		0.00690954				0.0173501		0.00558758				0.00750004	0.00771754				0.00893195	0.00890583	0.00678176	0.00705667	0.00641852	0.00672224	0.00677014	0.00776298	0.00766031	0.00815898	0.00868452	0.00991178	0.0121061	0.0199776			0.00936408	0.00849051	0.00729546	0.00648193	0.00647847	0.007926	0.00802649	0.00747758	0.00786075	0.00837265
							0.0335103		0.00690954				0.00267663		0.0111078				0.00751014	0.00772156				0.00893282	0.00896791	0.0068026	0.00706159	0.00641899	0.0067326	0.00677303	0.00779527	0.00766512	0.00817537	0.0086851	0.00992309	0.0121274	0.0201404			0.00936458	0.008493	0.00730736	0.0064956	0.00648956	0.00796997	0.00803361	0.00747791	0.00791245	0.0083799
							0.0335103		0.00690954				0.00897115		0.0182756				0.00751175	0.00772156				0.00893528	0.00898477	0.00681802	0.0070641	0.00642138	0.00673852	0.00679296	0.00780489	0.00767167	0.00819525	0.0087311	0.00993423	0.0121717	0.0201705			0.00937821	0.00849341	0.00731082	0.00651719	0.00649559	0.00797066	0.00803823	0.00749858	0.00791412	0.00838235
							0.0335103		0.00690954				0.0158936		0.0190947				0.00752065	0.00776049				0.00898865	0.00901165	0.00684436	0.0070821	0.00642278	0.00675567	0.00682657	0.00782135	0.00767597	0.00822573	0.00874971	0.00997986	0.012221	0.0202428			0.00943085	0.00850144	0.00732956	0.00654451	0.00651543	0.00797499	0.00804412	0.00750573	0.00793708	0.00838987
							0.0335103		0.00690954				0.00595039		0.0136349				0.00752944	0.00777418				0.00901016	0.00903768	0.00685156	0.00710492	0.00643463	0.00677869	0.00683749	0.00783013	0.00769402	0.00822975	0.00875021	0.0100029	0.0122275	0.0203378			0.00945427	0.00850863	0.0073458	0.00655586	0.00652094	0.00799369	0.00804835	0.0075245	0.00794788	0.00842706
							0.0335103		0.00690954				0.0141326		0.00200415				0.00752944	0.00778685				0.00902806	0.00906389	0.00685669	0.00711035	0.00643801	0.00680164	0.00684671	0.00784163	0.00771684	0.00824151	0.00876607	0.0100115	0.0123066	0.0204829			0.00949977	0.00851291	0.00734755	0.00657586	0.00652452	0.00801648	0.00806389	0.007596	0.00797587	0.00842857
							0.0335103		0.00690954				0.011346		0.00186316				0.00753254	0.0078021				0.00902944	0.00908378	0.00686202	0.0071647	0.00644831	0.00681077	0.00689241	0.00785121	0.00773363	0.008248	0.00878649	0.0100698	0.0123182	0.0205432			0.00950885	0.00855158	0.00735158	0.0065884	0.00653009	0.00803412	0.00806493	0.00762651	0.00798453	0.00843237
							0.0335103		0.00690954				0.00256003		0.0133567				0.00753619	0.0078021				0.0090349	0.0090853	0.00688161	0.00716947	0.00645601	0.00681734	0.00690849	0.00787625	0.00775576	0.00826571	0.00881017	0.010088	0.0123394	0.0205862			0.00953207	0.00856883	0.00737038	0.00659611	0.00654819	0.00804908	0.00806774	0.00764002	0.00798508	0.00845755
							0.0335103		0.00690954				0.00573522		0.00127507				0.00755205	0.00782385				0.00904287	0.00911775	0.00690044	0.00718147	0.00645966	0.00682687	0.00692658	0.00788137	0.0077642	0.00827657	0.00882221	0.0100949	0.0123814	0.0206961			0.00953334	0.00857829	0.00737556	0.00664267	0.0065654	0.0081021	0.00807001	0.00764077	0.00799616	0.00846593
							0.0335103		0.00690954				0.0157754		0.00347425				0.00755205	0.00784611				0.00906837	0.00916584	0.00691055	0.00718441	0.00648424	0.00683128	0.00692909	0.00788658	0.00780324	0.00832388	0.00883726	0.0101091	0.012389	0.0208476			0.00954708	0.00858073	0.00739153	0.00665177	0.00656634	0.00812119	0.00807214	0.00764336	0.00799933	0.00846689
							0.0335103		0.00690954				0.0112998		0.0120796				0.00756303	0.00786281				0.00908586	0.00917612	0.00691701	0.00718783	0.00653624	0.00683333	0.00693317	0.00788849	0.00781347	0.00832479	0.00884059	0.0101203	0.0124398	0.020978			0.00955348	0.0085823	0.00740312	0.00665499	0.00656817	0.0081333	0.00810493	0.00766743	0.00800036	0.0084688
							0.0335103		0.00690954				0.0065741		0.0150818				0.00756303	0.00786281				0.00909816	0.00918966	0.00693218	0.00720001	0.00656532	0.00685474	0.00694942	0.00791603	0.00781526	0.00837609	0.00887813	0.0101406	0.0124607	0.0212497			0.00957581	0.00860421	0.00740778	0.00665853	0.00657586	0.00813491	0.00812988	0.00768164	0.00803421	0.00847814
							0.0335103		0.00690954				0.017328		0.0128239				0.00757899	0.00786706				0.00912979	0.00921872	0.00693915	0.00723912	0.00658573	0.00687948	0.00695281	0.00794578	0.00782187	0.00838508	0.00888087	0.0101538	0.0124621	0.0214871			0.00958731	0.00862845	0.00741527	0.00666412	0.00660559	0.00813659	0.00814057	0.00769644	0.00803459	0.00852896
							0.0335103		0.00690954				0.0208847		0.0151881				0.0075924	0.00786834				0.00914222	0.0092276	0.00697552	0.00726838	0.00658695	0.00689188	0.00695816	0.00795311	0.00787233	0.00839144	0.00889781	0.0102066	0.0124915	0.0215151			0.00959421	0.00862983	0.00742498	0.00666719	0.00662897	0.00813981	0.00814066	0.00772611	0.00803468	0.00865457
							0.0335103		0.00690954				0.0171546		0.00482933				0.0075924	0.00788592				0.00915562	0.00925452	0.00701499	0.00731926	0.00658989	0.0068921	0.00696012	0.00798457	0.00788516	0.00841172	0.00892578	0.0102176	0.0125007	0.0217466			0.00959991	0.00863703	0.00742699	0.00667654	0.00665232	0.00814337	0.00814252	0.00773103	0.00804911	0.00869908
							0.0335103		0.00690954				0.0164465		0.00228392				0.00759459	0.00788834				0.00915711	0.00926834	0.00702345	0.00733283	0.00661792	0.00690354	0.00696529	0.00798959	0.00788984	0.00844038	0.00894882	0.0102738	0.0125372	0.0217772			0.00961778	0.00867348	0.00742917	0.0066919	0.00666153	0.00814876	0.00814579	0.0077393	0.00805316	0.00870088
							0.0335103		0.00690954				0.00894814		0.00946669				0.00759478	0.0078886				0.00916726	0.00932319	0.00702833	0.00735139	0.00662486	0.00691991	0.00699125	0.00803034	0.00789309	0.00848174	0.00895452	0.0103051	0.0125492	0.0217784			0.00961815	0.00867916	0.00743343	0.00671005	0.00666454	0.00816339	0.00814818	0.00775169	0.00805454	0.00871175
							0.0335103		0.00690954				0.0200575		0.0138821				0.00760277	0.0078886				0.00917098	0.00933927	0.0070325	0.00738565	0.0066302	0.00692742	0.00699686	0.00807939	0.00789395	0.00848996	0.00898094	0.0103168	0.0125658	0.0218271			0.00970065	0.00868077	0.00744667	0.00671193	0.00666983	0.00816564	0.00814971	0.00775324	0.00805791	0.00871303
							0.0335103		0.00690954				0.00842258		0.0122536				0.00760277	0.00790845				0.00917201	0.00936076	0.00705165	0.00739997	0.00663235	0.00693949	0.00699799	0.0080808	0.00790428	0.0085098	0.00899465	0.0103219	0.0126367	0.0221202			0.00970103	0.00869325	0.00745223	0.00672253	0.0066737	0.00817167	0.00816122	0.00776194	0.00811441	0.00874006
							0.0335103		0.00690954				0.0102976		0.00164417				0.0076079	0.00791196				0.00917432	0.00939311	0.0070572	0.00744199	0.00664421	0.00695627	0.00700575	0.00808154	0.00790469	0.00851897	0.00899995	0.0103765	0.0126392				0.00971633	0.00869401	0.00745526	0.00673914	0.00667488	0.0082445	0.00817353	0.00777686	0.00811527	0.00874377
							0.0335103		0.00690954				0.0141139		0.00241248				0.00761601	0.00793573				0.00920234	0.0094095	0.00707076	0.0074819	0.00666505	0.00696823	0.00701486	0.00809241	0.00790783	0.00852572	0.00903237	0.0103981	0.0126624				0.00972228	0.00872712	0.0074581	0.00675	0.00668288	0.0082646	0.00817857	0.00778932	0.00813691	0.00876443
							0.0335103		0.00690954				0.0120583		0.0128419				0.0076298	0.00793573				0.00920902	0.00942899	0.00708854	0.00750577	0.00667259	0.00696833	0.00703059	0.0080964	0.00791755	0.00854123	0.00903992	0.0104004	0.012701				0.0097228	0.00872833	0.00746548	0.00675019	0.00668996	0.00826709	0.00819153	0.00780503	0.00818491	0.00877842
							0.0335103		0.00690954				0.00452885		0.012471				0.0076298	0.0079547				0.00922959	0.0094797	0.00708928	0.00752407	0.00667595	0.00702342	0.00704736	0.00812447	0.00792134	0.0085854	0.00911598	0.0104093	0.012802				0.009733	0.00872883	0.00747846	0.00676914	0.00668999	0.00827744	0.0081948	0.00782293	0.00818899	0.00879011
							0.0335103		0.00690954				0.01661		0.0114217				0.0076782	0.00795515				0.00923191	0.0094835	0.00709702	0.00755483	0.0066824	0.00705924	0.00705634	0.0081247	0.00793658	0.00860849	0.00911716	0.0104315	0.0128461				0.00975874	0.00873772	0.00749494	0.0067697	0.00671424	0.00829555	0.00819927	0.00782819	0.0081906	0.00880976
							0.0335103		0.00690954				0.00644347		0.013215				0.00768524	0.00795933				0.00923644	0.0094841	0.00710931	0.00757827	0.00669244	0.00707147	0.00706337	0.00812842	0.00793804	0.00860881	0.00913359	0.010469	0.0128571				0.00976175	0.0087398	0.00753084	0.00677602	0.00671988	0.00830244	0.00821684	0.00783288	0.0081913	0.00888394
							0.0335103		0.00690954				0.00997121		0.0023482				0.00771453	0.00796582				0.00926613	0.00948431	0.00712193	0.00760337	0.00669472	0.00708965	0.00706838	0.00814875	0.00794365	0.00860912	0.00914354	0.0104916	0.0128611				0.0097698	0.00874112	0.0075382	0.00678705	0.00672221	0.00835658	0.00822419	0.00783652	0.0081916	0.00892466
							0.0335103		0.00690954				0.0104764		0.00934012				0.00771632	0.00797985				0.00926834	0.00948576	0.00713778	0.00761625	0.00670619	0.00709879	0.00708039	0.00817893	0.00797434	0.00862267	0.00915448	0.0104932	0.0129193				0.00979454	0.00874925	0.00754173	0.00679179	0.00672221	0.00836119	0.00822612	0.00784868	0.00820604	0.00893495
							0.0335103		0.00688836				0.00297824		0.0198464				0.00771632	0.00798325				0.00938491	0.00949796	0.00716587	0.00763912	0.00671015	0.00713179	0.00709174	0.00818502	0.0079899	0.00864416	0.00915532	0.0105097	0.0129237				0.00979972	0.00876406	0.00754482	0.00679224	0.00673384	0.00836924	0.00822704	0.00786141	0.00823025	0.00894518
							0.0335103		0.00688836				0.00835026		0.0207538				0.00772634	0.00800701				0.00939007	0.00950956	0.00718531	0.0076494	0.00672398	0.00714039	0.00709243	0.00819236	0.00806307	0.00866495	0.00916274	0.0105343	0.0129261				0.00980323	0.0087667	0.00754746	0.00680858	0.00673569	0.00837727	0.00824762	0.00786778	0.00823848	0.0089521
							0.0335103		0.00688836				0.0201524		0.0143464				0.00773339	0.0080151				0.00939338	0.00952125	0.00719625	0.00765561	0.00673194	0.00714488	0.00711573	0.00819521	0.00807477	0.00867157	0.00917069	0.010547	0.0129597				0.00982256	0.00877936	0.00756343	0.0068157	0.00674087	0.0083843	0.0082598	0.00791407	0.00824283	0.00896526
							0.0335103		0.00688836				0.00816964		0.00776583				0.0077548	0.00803571				0.00951506	0.00952465	0.00722046	0.00766837	0.00673882	0.00716562	0.00711624	0.00819874	0.00808052	0.00871609	0.00918223	0.0105715	0.0129649				0.00982438	0.00878288	0.00756373	0.0068295	0.0067452	0.00841321	0.00826341	0.00798084	0.00825246	0.00899572
							0.0335103		0.00688836				0.00732016		0.0202386				0.0077548	0.00805476				0.00951752	0.00955092	0.00723207	0.00767966	0.00674161	0.00718125	0.0071262	0.00820831	0.00808842	0.00873406	0.00919499	0.0105869	0.0129666				0.00985022	0.00879664	0.00756571	0.00683183	0.00674822	0.00844311	0.00828184	0.0079862	0.00827088	0.0090075
							0.0335103		0.00688836				0.0158001		0.00459433				0.00776347	0.00805552				0.00952686	0.00955267	0.00723941	0.00768069	0.00675892	0.00721585	0.00712703	0.00822743	0.00809503	0.00874061	0.00920307	0.0106297	0.0130011				0.00985469	0.00879782	0.0075761	0.00684195	0.00676098	0.00853324	0.00828916	0.00803254	0.00828441	0.00903528
							0.0335103		0.00688836				0.00878923		0.0131289				0.00776347	0.00807551				0.00953865	0.00955334	0.00724478	0.00769589	0.00677436	0.00722631	0.00713247	0.00824628	0.00810023	0.00880167	0.00921138	0.0106461	0.013052				0.00986143	0.00880202	0.00758711	0.00688802	0.00676883	0.00853656	0.00828997	0.00805051	0.00829809	0.00905558
							0.0335103		0.00688836				0.00732038		0.00167501				0.00777511	0.00807847				0.00954568	0.00956799	0.00725309	0.00774336	0.00679151	0.00729289	0.00714365	0.00825063	0.00811941	0.00880374	0.00923427	0.0107009	0.0130638				0.00987508	0.00880986	0.00761118	0.00690903	0.00677126	0.0085396	0.00832225	0.0080585	0.00834708	0.00905853
							0.0335103		0.00688836				0.00837048		0.00517653				0.00782119	0.00810526				0.0095825	0.00958532	0.00725847	0.0077616	0.00679655	0.00731138	0.00716234	0.00827256	0.00812567	0.00880714	0.00925196	0.010713	0.0131034				0.00987807	0.00881066	0.00761764	0.00691092	0.00680462	0.0085552	0.00834804	0.0080745	0.00836832	0.00906905
							0.0335103		0.00688836				0.0102601		0.0181038				0.0078289	0.00810935				0.00958746	0.00959231	0.00726495	0.00776809	0.0068	0.00731982	0.00716374	0.00828517	0.00812577	0.00884182	0.00926094	0.0107416	0.0132187				0.00988123	0.00881213	0.00763006	0.00691861	0.0068056	0.0085877	0.00834805	0.00807939	0.0083839	0.00908039
							0.0335103		0.00688836				0.00584296		0.0189789				0.0078289	0.00813783				0.00962884	0.00962873	0.00728285	0.00778777	0.00682195	0.00732111	0.00716501	0.00828885	0.00816193	0.00885568	0.00927303	0.0107457	0.0132189				0.00989894	0.00882469	0.0076389	0.00692612	0.00680818	0.00859524	0.00837228	0.00808037	0.00839278	0.00908091
							0.0335103		0.00688836				0.0133348		0.0116072				0.00783375	0.00813783				0.00963558	0.00966823	0.00728905	0.00779984	0.00683306	0.00732662	0.00719728	0.00831196	0.00818851	0.00887448	0.00932803	0.0107536	0.0132225				0.00990807	0.00882755	0.00764574	0.00693314	0.006817	0.008596	0.00837389	0.00808112	0.00839735	0.0091093
							0.0335103		0.00688836				0.0135784		0.0141583				0.00783811	0.00813978				0.00964374	0.00969572	0.00729193	0.00782097	0.00684484	0.00735049	0.00724077	0.00834555	0.00820793	0.00887754	0.00932899	0.0107643	0.0132614				0.00992225	0.00883741	0.00765362	0.00694361	0.00682702	0.00861673	0.00837766	0.00810158	0.00840104	0.00910935
							0.0335103		0.00688836				0.0106893		0.0160501				0.00785953	0.00813978				0.00964909	0.00972389	0.00730698	0.00784093	0.00687271	0.00738642	0.00724632	0.00837741	0.00820994	0.00888106	0.00934184	0.0107648	0.0132702				0.00996959	0.00884089	0.00766452	0.0069458	0.00683359	0.00863765	0.00838223	0.00810619	0.00840498	0.00914085
							0.0335103		0.00688836				0.00724822		0.00770081				0.00786269	0.00813991				0.00970391	0.00978864	0.00731562	0.00784121	0.00690003	0.00739373	0.00724923	0.00838508	0.00821067	0.00890476	0.0093487	0.0107691	0.0133366				0.00998182	0.00885005	0.00766485	0.00694716	0.00684074	0.00864131	0.00839326	0.00812352	0.00841446	0.00914412
							0.0335103		0.00688836				0.011408		0.0110176				0.00788321	0.00816235				0.00973914	0.0097945	0.00733117	0.00785953	0.00692038	0.00740107	0.00725322	0.00838614	0.00822136	0.00891515	0.00939703	0.0108015	0.0133611				0.0100078	0.00885627	0.00767761	0.00695103	0.00684848	0.00865906	0.00839465	0.00812988	0.00845194	0.00916912
							0.0335103		0.00688836				0.0158681		0.0088573				0.00791303	0.00816653				0.00974821	0.00979488	0.00737757	0.00786559	0.00692988	0.00740928	0.00728754	0.00839699	0.00822456	0.0089173	0.00943011	0.0108355	0.0133916				0.0100084	0.00885874	0.0076885	0.00695262	0.00685208	0.00867116	0.00839928	0.00813568	0.00845673	0.00917639
							0.0335103		0.00688836				0.0121827		0.00781943				0.00794113	0.00816653				0.00975917	0.00982107	0.00739144	0.0078668	0.00693982	0.00741091	0.00729887	0.00840798	0.0082741	0.00894411	0.00943026	0.0108487	0.0134488				0.0100318	0.0088855	0.0076891	0.00696417	0.00685255	0.0086741	0.00840098	0.00813737	0.00846533	0.00920334
							0.0335103		0.00688836				0.0106283		0.0100789				0.00794336	0.00816688				0.00976445	0.00983142	0.00739601	0.00787907	0.00694273	0.00742773	0.0073147	0.00846188	0.00831779	0.00894514	0.0094875	0.0108857	0.0135439				0.0100445	0.00888669	0.00769824	0.0069671	0.00689349	0.00867882	0.00840306	0.00814334	0.00846537	0.0092091
							0.0335103		0.00688836				0.0124259		0.00212298				0.00794336	0.00817147				0.00977944	0.00983547	0.00742475	0.00788631	0.00694774	0.00742979	0.00733145	0.00847624	0.00833262	0.00894998	0.0095363	0.0109025	0.0135553				0.0100882	0.00890399	0.0077021	0.006968	0.00693937	0.00868027	0.00844337	0.00814554	0.0084695	0.00923594
							0.0335103		0.00688836				0.00674056		0.0159544				0.00794843	0.00817955				0.00978031	0.00985133	0.00743416	0.00789258	0.00695423	0.00744181	0.00736199	0.00848705	0.00834729	0.00895652	0.00953643	0.0109149	0.0135821				0.010116	0.00890624	0.00770387	0.00699126	0.00695229	0.00868294	0.00846023	0.00815004	0.00850743	0.0092672
							0.0335103		0.00688836				0.00348058		0.00166145				0.00794919	0.00817955				0.00979488	0.00987721	0.00744682	0.00794187	0.00698001	0.00744187	0.00736434	0.00848791	0.00836695	0.00896836	0.00954043	0.0110308	0.0136079				0.0101591	0.00890736	0.00771877	0.0069917	0.00695398	0.00868685	0.0084651	0.00816339	0.00851168	0.00928913
							0.0335103		0.00688836				0.0082355		0.00805782				0.00797531	0.00819237				0.00981384	0.00988642	0.0074642	0.00794868	0.00698486	0.0074467	0.00738869	0.00850194	0.00837038	0.00897474	0.00959491	0.011048	0.0136091				0.0101672	0.00891589	0.00772079	0.0069924	0.00696237	0.00869325	0.00849015	0.00816669	0.00851903	0.00928965
							0.0335103		0.00688836				0.00844804		0.0103367				0.00797654	0.00820681				0.00982209	0.00989574	0.00748255	0.00796487	0.00699688	0.00745292	0.00739722	0.0085089	0.00838232	0.00897806	0.00959703	0.011053	0.0137834				0.0101913	0.00893147	0.00772178	0.00699427	0.0069809	0.00869864	0.00853814	0.00816878	0.00853615	0.00932321
							0.0335103		0.00688836				0.0150721		0.016182				0.0079772	0.00820694				0.00989843	0.00990519	0.00750004	0.00797452	0.00699937	0.00745508	0.00739812	0.00852722	0.00838829	0.00899259	0.00961765	0.0110662	0.0137891				0.0102127	0.00894283	0.00772627	0.00700368	0.00699183	0.00871423	0.00854971	0.0081942	0.00853922	0.00932401
							0.0335103		0.00688836				0.0134102		0.0204096				0.00798019	0.00821702				0.00991606	0.00990606	0.00750045	0.0079902	0.00700529	0.0074709	0.00740185	0.00852887	0.00839158	0.00899462	0.00964703	0.0111019	0.0138073				0.0102508	0.00894994	0.00773951	0.00701733	0.00700498	0.00871618	0.00855554	0.00820802	0.00854721	0.00933874
							0.0335103		0.00688836				0.00076444		0.0155634				0.0080033	0.0082278				0.00996404	0.00991448	0.00750509	0.00803664	0.00701547	0.0074741	0.00740305	0.00857149	0.00839884	0.00901663	0.00967199	0.011149	0.0138372				0.0103344	0.00895902	0.00774111	0.00702317	0.00700616	0.00872046	0.00856884	0.00821226	0.00858303	0.00934493
							0.0335103		0.00688836				0.0113655		0.0194888				0.0080033	0.00824627				0.00996918	0.00994856	0.00751456	0.00804118	0.00703237	0.00747919	0.00740819	0.00859584	0.00843209	0.00901817	0.00968938	0.0111748	0.0138636				0.0103363	0.00895959	0.00775094	0.00702478	0.00701061	0.00872098	0.00857695	0.00821752	0.00858635	0.00936453
							0.0335103		0.00688836				0.00560639		0.015322				0.00807142	0.00824627				0.00997642	0.00997105	0.00751614	0.0080416	0.00705599	0.00747938	0.00740942	0.00860514	0.00844245	0.00905675	0.00981982	0.0111866	0.0139254				0.0103368	0.00897519	0.00777167	0.00705891	0.00701152	0.00873584	0.00857978	0.00822375	0.00859724	0.00937503
							0.0335103		0.00688836				0.0102974		0.0108771				0.00807142	0.00826296				0.0100152	0.00997906	0.00751959	0.00804516	0.00705664	0.00749614	0.00741507	0.00861168	0.00845504	0.00905766	0.00985386	0.0111955	0.0139544				0.010349	0.00897574	0.00777912	0.00706068	0.00701812	0.00874453	0.00860802	0.00823887	0.00862196	0.00938201
							0.0335103		0.00688836				0.0176252		0.00533399				0.00807797	0.00827172				0.010025	0.00999367	0.00752944	0.00805112	0.00707034	0.00752157	0.00742727	0.00863092	0.00848156	0.00905919	0.00986089	0.0112582	0.0139727				0.010372	0.00897784	0.00778654	0.00706087	0.00703143	0.00875371	0.00862455	0.00824119	0.00863849	0.00939862
							0.0335103		0.00688836				0.0128474		0.00170448				0.00807797	0.00828911				0.0100273	0.0100271	0.00753561	0.0080589	0.00710145	0.00753135	0.0074695	0.0086409	0.00851133	0.00906077	0.00986536	0.0113019	0.0139961				0.0103729	0.00899387	0.00780319	0.00706988	0.00703291	0.00875848	0.00865014	0.0082471	0.00865906	0.00940928
							0.0335103		0.00688836				0.00308185		0.0206608				0.00811818	0.00829871				0.0100543	0.0100367	0.00754479	0.00806524	0.0071063	0.0075458	0.00748637	0.00865135	0.00851502	0.00907039	0.00986733	0.0113296	0.0140341				0.0104755	0.00901113	0.00780542	0.00707115	0.00707534	0.00879418	0.00865812	0.00824773	0.00865994	0.0094177
							0.0335103		0.00688836				0.0105034		0.0148472				0.00815028	0.00830209				0.0100648	0.0100603	0.00755526	0.00807526	0.0071082	0.00754595	0.00750034	0.00865862	0.00852572	0.00907656	0.00988518	0.0113665	0.0140475				0.0104847	0.00902436	0.00784869	0.00709131	0.00708079	0.00885068	0.00870186	0.00826291	0.00868944	0.00941947
							0.0335103		0.00688836				0.00262089		0.0169548				0.00816902	0.00830984				0.0100989	0.0100648	0.00755783	0.00809611	0.0071159	0.00754691	0.00750278	0.00866991	0.00856307	0.00908027	0.00988674	0.0113679	0.0140707				0.0105041	0.00902522	0.00785812	0.00710909	0.00709294	0.00888687	0.00872126	0.00828827	0.00871175	0.00945321
							0.0335103		0.00688836				0.0132004		0.0167734				0.00820762	0.00832533				0.0101099	0.0100661	0.00756271	0.00809839	0.00712286	0.00755033	0.00750305	0.00870766	0.00857202	0.00909925	0.00988978	0.0113728	0.0141045				0.0105159	0.00902601	0.0078852	0.00712052	0.0071251	0.00889188	0.00873007	0.00829634	0.00871508	0.00945451
							0.0335103		0.00688836				0.0154047		0.0211374				0.00822568	0.00833532				0.0101267	0.0100811	0.00757081	0.00811003	0.00712556	0.0075852	0.00756809	0.00871687	0.0086166	0.00911305	0.00989786	0.0114182	0.0141199				0.0105232	0.00902882	0.00788993	0.00713334	0.00713362	0.00889582	0.00874215	0.00830061	0.00879506	0.00946231
							0.0335103		0.00688836				0.0143835		0.0103328				0.00824465	0.00834594				0.010137	0.0101046	0.00757164	0.00814402	0.00715909	0.00758592	0.00757073	0.00872111	0.00862192	0.00914017	0.009899	0.0114214	0.0141243				0.0105271	0.00903741	0.00789055	0.00716652	0.00715546	0.00889859	0.00874456	0.0083187	0.0088088	0.00946881
							0.0335103		0.00688836				0.0129676		0.00998604				0.00826498	0.00836385				0.0101371	0.0101229	0.00761386	0.00814986	0.00717361	0.00760459	0.00757802	0.00872518	0.00863346	0.00924608	0.00990004	0.0114336	0.0141338				0.0105363	0.00905256	0.00790142	0.00717344	0.00716727	0.00890423	0.00875161	0.00833053	0.00883779	0.00946951
							0.0335103		0.00688836				0.00164504		0.0142041				0.00826498	0.00836385				0.0101494	0.0101359	0.00762691	0.00819475	0.00717625	0.00761861	0.00759511	0.00872861	0.00863483	0.00925758	0.00990555	0.0114413	0.0142382				0.0105453	0.00905597	0.00790709	0.00718231	0.00718307	0.00890683	0.00876358	0.00836628	0.00883802	0.00948267
							0.0335103		0.00688836				0.0103766		0.0154534				0.00826641	0.00836837				0.0101793	0.0101578	0.0076362	0.00825485	0.00718088	0.0076351	0.0076126	0.00877986	0.00865082	0.00926413	0.00991033	0.0114469	0.0142697				0.0105674	0.00909174	0.00790845	0.00718776	0.00721337	0.00897382	0.00878689	0.00837591	0.00884704	0.00948824
							0.0335103		0.00688836				0.00709868		0.0151464				0.00826641	0.00837665				0.0101928	0.0101874	0.00769219	0.00828262	0.00718551	0.00767721	0.00761906	0.00878894	0.00866091	0.00930526	0.00992689	0.0114694	0.0142874				0.0105753	0.00909179	0.00792267	0.00718986	0.00722251	0.00902526	0.00880309	0.00840113	0.00885913	0.00953258
							0.0335103		0.00688836				0.0164984		0.0109908				0.00826693	0.00837665				0.010232	0.0102565	0.00771632	0.00828311	0.00718616	0.00768886	0.00761995	0.00882374	0.0086701	0.0093228	0.00992774	0.0114969	0.0142934				0.010598	0.00911019	0.00792762	0.00719283	0.0072319	0.00902866	0.00881933	0.00840213	0.00887128	0.00955698
							0.0335103		0.00688836				0.0164846		0.0156577				0.00827679	0.00837844				0.0102338	0.0102663	0.00773039	0.00828685	0.00719382	0.00770614	0.00765374	0.00882727	0.00868161	0.00934392	0.00994392	0.0115144	0.0143466				0.0106013	0.00912055	0.00794584	0.00723037	0.00723578	0.00908627	0.00881955	0.00844128	0.00887223	0.00960934
							0.0335103		0.00688836				0.00650802		0.0132053				0.0083329	0.00838376				0.0102572	0.0103009	0.00773339	0.00829026	0.00719739	0.00771395	0.00765807	0.0088384	0.00868274	0.00935827	0.00994609	0.0115544	0.0143591				0.0106402	0.00912212	0.007957	0.00723154	0.00725071	0.00910589	0.00885768	0.0084505	0.0088774	0.00967788
							0.0335103		0.00688836				0.00997158		0.00268001				0.00833958	0.00839842				0.0102661	0.0103049	0.00774555	0.00831315	0.00721408	0.00771443	0.00765919	0.00886871	0.00868452	0.00936405	0.0100057	0.0115556	0.0143599				0.0106471	0.00912352	0.00798411	0.00724181	0.00725222	0.00910711	0.00886878	0.00848853	0.00890637	0.00968884
							0.0310678		0.00688836				0.00643142		0.00276025				0.00839795	0.00839917				0.0102926	0.0103053	0.007752	0.00831667	0.00722079	0.00772171	0.00767749	0.00887406	0.0086851	0.00938682	0.0100186	0.0115882	0.0143787				0.0106613	0.00914187	0.007996	0.0072621	0.00725934	0.00912216	0.00888975	0.00848855	0.00893214	0.00968987
							0.0310678		0.00688836				0.00511264		0.00923185				0.00842451	0.00839917				0.010293	0.0103234	0.00776347	0.00832197	0.00722577	0.00773763	0.00768127	0.0089148	0.00869312	0.00943164	0.0100249	0.0116475	0.0144154				0.0106637	0.00916583	0.00803571	0.00726542	0.00728251	0.00912322	0.0088932	0.00849322	0.00896165	0.00972954
							0.0310678		0.00688836				0.00947273		0.0124512				0.00842498	0.00841582				0.0102935	0.0103361	0.00777511	0.00833115	0.00723751	0.00774266	0.00768621	0.00893329	0.00870037	0.00946196	0.01004	0.0116792	0.0144443				0.0106667	0.00918233	0.00803685	0.00726902	0.00728392	0.00913129	0.00890262	0.00849769	0.00896526	0.00978209
							0.0310678		0.00688836				0.0110791		0.0157773				0.00842608	0.00843518				0.0102993	0.010337	0.00777589	0.00833184	0.00725303	0.00774473	0.00769112	0.00893746	0.00874285	0.00948209	0.0100427	0.0116931	0.0145062				0.0106686	0.00918744	0.00804586	0.00727698	0.00729274	0.0091658	0.0089028	0.00852585	0.00900302	0.00985772
							0.0310678		0.00688836				0.00105064		0.0151244				0.00843167	0.00843518				0.0103093	0.0103548	0.00778078	0.00833306	0.00725946	0.00775502	0.00771773	0.00897224	0.00874812	0.00949678	0.0100673	0.0117229	0.0145604				0.0106877	0.00919197	0.00807727	0.00728446	0.00731679	0.00918745	0.00892052	0.00859697	0.00900633	0.00997454
							0.0310678		0.00688836				0.0100816		0.00207539				0.0084445	0.0084368				0.0103203	0.0103728	0.0078043	0.00835031	0.00726052	0.00776063	0.00772838	0.00898568	0.00877759	0.00951361	0.0100761	0.0117279	0.0145939				0.0106883	0.00921539	0.0081046	0.00729303	0.0073208	0.00922485	0.00894017	0.0086334	0.00903361	0.00999197
							0.0310678		0.00688836				0.0140241		0.0192227				0.0084445	0.00845227				0.0103361	0.0104131	0.00782226	0.00836606	0.00727944	0.00776107	0.00774451	0.00899768	0.00880443	0.00954094	0.0100796	0.0117359	0.0146623				0.0106975	0.00921745	0.00810879	0.00730542	0.0073214	0.00924384	0.0089671	0.00865992	0.00903622	0.00999688
							0.0310678		0.00688836				0.00240895		0.011684				0.00847539	0.00845227				0.0103432	0.0104412	0.0078289	0.0084004	0.00731861	0.00777137	0.00775514	0.00900745	0.00881108	0.00955382	0.0100816	0.0117395	0.0146903				0.0107077	0.00921943	0.00812167	0.00731421	0.00732196	0.00927586	0.0089684	0.00868977	0.00906652	0.0100091
							0.0310678		0.00688836				0.00136542		0.00909125				0.00850043	0.00847562				0.0103728	0.0104547	0.00783492	0.00841453	0.00731979	0.00777149	0.00776525	0.00901603	0.00881581	0.00958903	0.0101517	0.0118064	0.0147558				0.0107536	0.00922175	0.00813978	0.00731739	0.00732857	0.00934979	0.00897735	0.00869049	0.00906905	0.0100103
							0.0310678		0.00688836				0.00778578		0.00762303				0.00850043	0.00847917				0.0103776	0.0104822	0.007857	0.00841456	0.00734046	0.00778701	0.00776583	0.00902339	0.00885177	0.00958977	0.0101552	0.0118233	0.0147932				0.0107621	0.00925263	0.00814337	0.00733347	0.00733116	0.0093714	0.00898529	0.00872297	0.00908358	0.0100201
							0.0310678		0.00688836				0.011456		0.00575514				0.00851761	0.00848795				0.0103919	0.0104902	0.00786747	0.00842608	0.00735379	0.00780375	0.00778031	0.00902593	0.00886929	0.00960638	0.0101899	0.0118342	0.014871				0.0107655	0.00925365	0.00814818	0.00733511	0.0073389	0.00939612	0.00903162	0.00876114	0.00910471	0.0100475
							0.0310678		0.00688836				0.0093504		0.0152638				0.00852209	0.00851088				0.0103996	0.0105228	0.00789875	0.00845134	0.00737436	0.00782047	0.00779351	0.00905465	0.0088781	0.00960969	0.0102144	0.0118453	0.0148833				0.010801	0.0092552	0.00816247	0.00733922	0.00734755	0.00940089	0.0090342	0.00876527	0.00910823	0.0100498
							0.0310678		0.00688836				0.00524674		0.0135935				0.00852676	0.00853451				0.010402	0.0105263	0.00791029	0.00845371	0.007394	0.00782496	0.00779884	0.00910458	0.00888355	0.00967341	0.0102171	0.0118762	0.0148969				0.0108107	0.00930342	0.00817496	0.00736447	0.00737458	0.00940904	0.00905102	0.00876986	0.00912625	0.0100539
							0.0310678		0.00688836				0.00210585		0.0206695				0.00855313	0.00853618				0.0104595	0.0105521	0.00791338	0.00845585	0.00739578	0.00784189	0.00781464	0.00911355	0.00889161	0.00967693	0.0102271	0.0118814	0.0149046				0.0108274	0.00931187	0.00818093	0.00737406	0.00737698	0.00942932	0.00908588	0.00877332	0.00914193	0.0100553
							0.0310678		0.00688836				0.00800762		0.0077447				0.00856715	0.00854473				0.0104606	0.0106013	0.00793598	0.00854868	0.00742299	0.00784579	0.00782566	0.00914391	0.00892835	0.00971687	0.0102396	0.011898	0.0149101				0.0108336	0.00934106	0.00820113	0.00738346	0.00739674	0.00943676	0.00908699	0.00879938	0.00916053	0.0100612
							0.0310678		0.00688836				0.0165421		0.0120809				0.00858345	0.00858266				0.0104641	0.010602	0.00794309	0.00857574	0.00742823	0.00786074	0.00782693	0.00915059	0.00896486	0.00972399	0.0102397	0.0119538	0.0149405				0.0108351	0.00934631	0.00820429	0.00740312	0.00741527	0.00945479	0.00912759	0.00882675	0.00916327	0.0101076
							0.0310678		0.00688836				0.0119508		0.00568151				0.00858345	0.00862022				0.0104965	0.010605	0.00795921	0.00858765	0.00744709	0.00787495	0.00783781	0.00921708	0.00897388	0.00972464	0.0102451	0.01202	0.0149778				0.0108747	0.0093562	0.00821205	0.00740906	0.00742336	0.00950265	0.0091534	0.00883174	0.0091716	0.0101446
							0.0305141		0.00688836				0.0137936		0.0133419				0.00860042	0.00863026				0.0105677	0.0106163	0.00797452	0.0086309	0.0074611	0.00787877	0.00784146	0.0092524	0.00897431	0.00977603	0.0102545	0.0120541	0.0149998				0.010915	0.00935883	0.00823125	0.00741303	0.00743759	0.00950755	0.00916274	0.00885297	0.00918783	0.0101991
							0.0305141		0.00688836				0.0107032		0.0121916				0.00862028	0.00865457				0.0105845	0.0106201	0.00797898	0.00864645	0.00746781	0.00790614	0.00784704	0.00928586	0.00898583	0.00979326	0.0102681	0.0120923	0.015028				0.0109159	0.00936706	0.00823348	0.0074139	0.00744483	0.00951211	0.00920372	0.00889327	0.00920068	0.0102277
							0.0305141		0.00688836				0.00923741		0.0175417				0.00862198	0.00865488				0.0106315	0.0106251	0.00798517	0.00868154	0.00748255	0.00799423	0.00785219	0.00928746	0.00899564	0.00980776	0.0103321	0.0121141	0.0150472				0.0109179	0.00936886	0.00823393	0.00741442	0.00744843	0.00952076	0.00921025	0.00889859	0.00920372	0.0102319
							0.0305141		0.00688836				0.00155236		0.0140521				0.00862198	0.00865658				0.0106483	0.0106346	0.00798985	0.0086861	0.00750017	0.00801432	0.00785236	0.00929322	0.0090338	0.00982605	0.0103331	0.0121539	0.0150594				0.0109332	0.00937748	0.00824154	0.00741544	0.00747269	0.00952187	0.00925491	0.00891192	0.00923857	0.010284
							0.0305141		0.00688836				0.00543934		0.00267846				0.00863154	0.0086709				0.0106607	0.0106568	0.00799192	0.00868812	0.00750364	0.00802541	0.00785579	0.00930424	0.00903929	0.00984183	0.0103485	0.0121889	0.015097				0.0109695	0.00937989	0.00826193	0.00742241	0.00747637	0.00955459	0.00925614	0.00892162	0.00924389	0.0102868
							0.0305141		0.00688836				0.0142838		0.00414842				0.00864154	0.0086728				0.0107014	0.0107042	0.00800625	0.00868886	0.0075041	0.00803439	0.00786903	0.00934391	0.00904202	0.00988733	0.0103641	0.0122049	0.0151275				0.010979	0.00939069	0.00827462	0.00743028	0.00749085	0.00956712	0.00926985	0.00893985	0.00930425	0.0103008
							0.0305141		0.00688836				0.00361328		0.00328239				0.00868812	0.00870231				0.0107078	0.0107223	0.00802681	0.00869388	0.00750582	0.00808701	0.00788543	0.00935017	0.00906441	0.00993766	0.0103989	0.0122152	0.0151701				0.0109837	0.00939353	0.00828916	0.00745178	0.0075076	0.00959373	0.00927451	0.00894145	0.00931099	0.0103041
							0.0305141		0.00688836				0.00955739		0.0174144				0.00868812	0.00870231				0.010745	0.0107398	0.00806469	0.00871441	0.00750665	0.00809185	0.00788928	0.00937473	0.00906935	0.00995093	0.0104248	0.0123002	0.0151744				0.0109882	0.00944712	0.00829755	0.00746288	0.00751532	0.00961351	0.00929247	0.00895263	0.00931154	0.0103488
							0.0305141		0.00688836				0.0117183		0.015649				0.00871027	0.00871492				0.0107637	0.0107468	0.008067	0.00872385	0.00755648	0.00809646	0.00792258	0.00938954	0.0090928	0.00998486	0.0104495	0.0123035	0.0151934				0.0109899	0.0094514	0.00830984	0.00748432	0.00752042	0.00962358	0.00930342	0.00896104	0.00931366	0.0103793
							0.0305141		0.00688836				0.0136156		0.0123916				0.00871394	0.00872255				0.0107741	0.0107568	0.00806708	0.00873044	0.00756292	0.00811897	0.00794077	0.00941039	0.00910109	0.0100056	0.0104601	0.0123066	0.0151994				0.0109945	0.00945427	0.00831102	0.00749504	0.00752092	0.00962691	0.00931902	0.00899994	0.0093244	0.0103805
							0.0305141		0.00688836				0.00596258		0.00454004				0.00873044	0.00873954				0.0107815	0.0108203	0.00806785	0.00873798	0.00757931	0.00812296	0.00794643	0.00942722	0.00912465	0.0100538	0.0105084	0.0123085	0.0152243				0.0110296	0.00945942	0.0083227	0.00751867	0.00753089	0.00965627	0.00934056	0.009016	0.00936035	0.0103827
							0.0305141		0.00688836				0.00246346		0.012584				0.0087344	0.00874112				0.010795	0.0108248	0.00808601	0.00877641	0.0075803	0.00814773	0.00794932	0.00944859	0.00916116	0.0100698	0.0105187	0.0123394	0.0152323				0.0110483	0.00946907	0.00832533	0.00751909	0.00753188	0.00965846	0.00934204	0.00901692	0.00937356	0.0104003
							0.0305141		0.00688836				0.0182663		0.00519299				0.00873472	0.00874112				0.0107958	0.0108448	0.00810427	0.00878701	0.00759142	0.0081485	0.00795369	0.00945308	0.00916518	0.0101014	0.01059	0.0124861	0.0152519				0.0110549	0.00949495	0.00832999	0.00752579	0.00754556	0.00969255	0.00938107	0.00907049	0.00938324	0.0104032
							0.0305141		0.00688836				0.00307066		0.00343763				0.00873472	0.00875947				0.0107971	0.0108609	0.00810941	0.00882289	0.00759424	0.00815763	0.00801611	0.00945634	0.00917122	0.0101416	0.0105953	0.0124935	0.0152792				0.0110621	0.00951544	0.00833646	0.00753229	0.00757088	0.0096963	0.00938307	0.00908588	0.00947734	0.0104343
							0.0285185						0.014366		0.0136108				0.00874489	0.00876633				0.0108142	0.0108717	0.00811766	0.00885545	0.00761382	0.00817072	0.00804473	0.0095036	0.00918031	0.0101494	0.0106101	0.0125302	0.0153022				0.0110638	0.00951796	0.00835651	0.00755491	0.00757962	0.00969728	0.00940414	0.0090976	0.00950465	0.0104431
							0.0285185						0.0118879		0.0133064				0.00876336	0.0087693				0.0108317	0.0108867	0.00811891	0.0088948	0.00761522	0.00817732	0.00805142	0.00951124	0.00918283	0.0101885	0.0106429	0.0125741	0.0155589				0.0110754	0.00954154	0.00835828	0.00755628	0.00759192	0.00971529	0.00940701	0.00910274	0.00954541	0.0104508
							0.0285185						0.0119942		0.0105562				0.00877198	0.0087757				0.0108351	0.0109824	0.00812111	0.0089018	0.00762007	0.00821067	0.00806464	0.00953741	0.00919824	0.0102238	0.0106806	0.0126463	0.0155733				0.0110772	0.00956706	0.00837089	0.00756415	0.00759303	0.00971763	0.0094131	0.00919108	0.00955619	0.0104535
							0.0285185						0.0105768		0.00916042				0.00880091	0.0087824				0.0108353	0.0109985	0.00812281	0.00893401	0.00762198	0.00824161	0.00808486	0.00954569	0.00921602	0.0102397	0.0106814	0.012648	0.015578				0.0110773	0.00957732	0.00838005	0.00756912	0.00762849	0.00972062	0.00946434	0.00919457	0.00958712	0.0104871
							0.0285185						0.012794		0.0101144				0.00882165	0.00879664				0.0108378	0.0109995	0.00812979	0.00894359	0.00763208	0.00824236	0.00808842	0.00954994	0.00923422	0.0102566	0.0106888	0.0126494	0.0155937				0.0111121	0.00957851	0.00839917	0.0075904	0.00765379	0.00975199	0.00948338	0.00922288	0.0096238	0.0105339
							0.0285185						0.0183938		0.0216341				0.00883927	0.00880203				0.01085	0.0110044	0.00815759	0.00897004	0.00765394	0.00824701	0.00810941	0.00959294	0.0092568	0.0102589	0.0107563	0.0126768	0.0156237				0.0111123	0.00959421	0.00840098	0.00759083	0.00765991	0.00977262	0.00948652	0.00926709	0.00963078	0.0105345
							0.0285185						0.0175779		0.00997731				0.00884798	0.00881213				0.0108845	0.0110658	0.00816003	0.00897491	0.00765848	0.00826158	0.00811326	0.00959974	0.00927189	0.0102662	0.0107584	0.0126796	0.0156533				0.0111321	0.00959728	0.00840669	0.00760063	0.00766282	0.00978236	0.00950123	0.00929667	0.00964174	0.0105709
							0.0285185						0.0192811		0.0187376				0.00884898	0.00882158				0.0108964	0.0110673	0.00816901	0.00901222	0.00766993	0.00828383	0.00815002	0.0096386	0.00927303	0.0102769	0.0108168	0.012874	0.0157182				0.0111494	0.00960102	0.00840674	0.00760132	0.00766382	0.00979506	0.00950265	0.0093007	0.00964933	0.0105811
							0.0285185						0.0195177		0.01995				0.00885806	0.00882158				0.0108984	0.0110785	0.00817006	0.00909157	0.00767922	0.00828993	0.00815326	0.00965821	0.00927439	0.010288	0.0108669	0.0128778	0.0158701				0.011189	0.00961598	0.00842051	0.00760223	0.00766921	0.00980774	0.00953084	0.00930568	0.00965865	0.0106052
							0.0285185						0.0137897		0.00765456				0.00887273	0.00886242				0.0108994	0.0110796	0.00819317	0.00914	0.00768439	0.00829319	0.00815458	0.00966027	0.00929376	0.0102945	0.0108819	0.0128848	0.0159269				0.0111892	0.00962616	0.00842705	0.00760297	0.00767018	0.00980782	0.00954179	0.00936443	0.00966358	0.0106463
							0.0285185						0.00735701		0.00327271				0.00887273	0.00886242				0.0109077	0.011089	0.00819887	0.00916726	0.00769327	0.0082937	0.00816661	0.00971183	0.00931034	0.010312	0.0110247	0.0128904	0.0159367				0.0112168	0.00964805	0.00843412	0.00766232	0.00767179	0.00983292	0.00954998	0.00936605	0.00967666	0.0106548
							0.0285185						0.00736556		0.0174094				0.00889406	0.00889715				0.0109327	0.0111157	0.0082294	0.00917169	0.00770072	0.00831054	0.00816786	0.0097385	0.00932755	0.0103287	0.01105	0.0128994	0.0159377				0.0112573	0.00967187	0.0084464	0.00766699	0.00768261	0.00984233	0.00957718	0.00936609	0.00968274	0.010737
							0.0285185						0.0160378		0.00699861				0.00889406	0.00889715				0.0109365	0.0111224	0.00824798	0.00918351	0.00773808	0.0083154	0.00819743	0.00975038	0.00932851	0.0103334	0.0110751	0.0129261	0.0159918				0.0112891	0.00967348	0.00845227	0.00766838	0.00769174	0.00989415	0.00958292	0.00937185	0.00976676	0.0108196
							0.0285185						0.0172237		0.00142467				0.00889967	0.0089228				0.0109469	0.0111624	0.0082495	0.00920694	0.00775219	0.00833713	0.00820616	0.00975387	0.00935726	0.0103774	0.0111073	0.0129473	0.0160023				0.0113337	0.00967491	0.00847442	0.00767651	0.00769351	0.00993289	0.00958369	0.00937333	0.00977452	0.010821
							0.0285185						0.0139257		0.0162415				0.00890832	0.00894938				0.010954	0.0112542	0.00825875	0.00922381	0.00780944	0.00835978	0.00821693	0.0097564	0.00936564	0.0104214	0.0111452	0.0129748	0.0160377				0.0113393	0.00967506	0.00850111	0.00767761	0.00770086	0.00993335	0.00964098	0.00938228	0.00987755	0.0108268
							0.0285185						0.0121091		0.0144135				0.0089103	0.0089496				0.0109629	0.0112611	0.00828999	0.00928057	0.00781436	0.00837679	0.00823137	0.00975966	0.00937552	0.0104299	0.0111748	0.0129867	0.0161289				0.0113436	0.00969032	0.00850481	0.00771757	0.00770472	0.0099534	0.0096544	0.00939862	0.00990072	0.0108358
							0.0285185						0.014204		0.00241564				0.00892907	0.00897239				0.0109839	0.0112632	0.00829618	0.0093098	0.00781878	0.00837682	0.0082358	0.00977656	0.00939507	0.0104541	0.0111918	0.0130213	0.0161756				0.0113564	0.00970103	0.00852275	0.00772307	0.00770639	0.00995412	0.00965839	0.00940349	0.00991532	0.0108537
							0.0285185						0.00830597		0.0151895				0.00893195	0.00897239				0.0110243	0.0113089	0.00830408	0.00932779	0.00782486	0.00846133	0.00823594	0.00979973	0.00940543	0.0104718	0.0112048	0.0130253	0.0161894				0.011371	0.00970365	0.00853144	0.00775719	0.00771206	0.0100282	0.00968856	0.00940788	0.00992907	0.0109527
							0.0285185						0.012079		0.0161897				0.00893282	0.00897392				0.0110469	0.0113364	0.0083062	0.00935059	0.00782529	0.0084684	0.00826233	0.00982317	0.009406	0.0105148	0.0112361	0.0130297	0.0162468				0.0113765	0.00973018	0.00853982	0.0077619	0.00771626	0.0100899	0.00971763	0.00941753	0.00994061	0.0109692
							0.0285185						0.0179832		0.0149332				0.00893528	0.00897784				0.0110557	0.0113565	0.0083329	0.00940702	0.00783463	0.00847266	0.00826297	0.00984787	0.0094077	0.0105235	0.0112389	0.0131584	0.0162653				0.0113781	0.00974633	0.00854416	0.00776356	0.00772611	0.0101148	0.0097542	0.00941834	0.00994638	0.0109802
							0.0285185						0.00305484		0.0168576				0.00893528	0.00899073				0.011089	0.0113595	0.00833958	0.00941066	0.00786119	0.00847693	0.00827882	0.00985978	0.00941131	0.0105269	0.0112538	0.0131968	0.0162695				0.0113859	0.0097665	0.00854617	0.00777213	0.00774798	0.010119	0.00979425	0.00946676	0.00999202	0.0110339
							0.0285185						0.0107345		0.0137137				0.00898865	0.00899631				0.0111104	0.0113807	0.00834689	0.00942621	0.00790751	0.00852139	0.0082937	0.00986955	0.00942077	0.0105394	0.0112598	0.0132921	0.0162793				0.0114069	0.00980312	0.00854771	0.00778172	0.00777455	0.0101506	0.0098426	0.00946796	0.00999636	0.0110571
							0.0285185						0.00128481		0.00454727				0.00901016	0.00901717				0.0111963	0.011401	0.00835532	0.00944754	0.00791029	0.008557	0.00830064	0.00987854	0.00942722	0.0105898	0.0113904	0.0132924	0.0162882				0.0114289	0.00980503	0.00854899	0.00780253	0.00779627	0.0101657	0.00987371	0.00947092	0.0100324	0.0112001
							0.0285185						0.00711848		0.0203874				0.00901016	0.00902198				0.0112339	0.0114486	0.00835843	0.00946186	0.00794244	0.00857752	0.00830907	0.00991287	0.00946817	0.0105904	0.0114814	0.013397	0.0163093				0.0114501	0.00980793	0.00856867	0.00781368	0.00780806	0.0101826	0.00989531	0.00948453	0.0100348	0.0112287
							0.0285185						0.0137529		0.00963914				0.00902806	0.00902225				0.0112362	0.0114519	0.00836718	0.00954877	0.00796016	0.00859862	0.00831352	0.00996834	0.00950653	0.0106162	0.0115163	0.0134034	0.0163251				0.0114553	0.00982438	0.0085699	0.00782385	0.00782894	0.0102163	0.00992789	0.00948464	0.0100876	0.0112309
							0.0285185						0.00673951		0.00282823				0.00902944	0.00903224				0.0112507	0.0114943	0.00836866	0.00955038	0.00796104	0.00862984	0.00833262	0.00996866	0.00955989	0.0106589	0.0115729	0.0134719	0.0164747				0.0114587	0.00982626	0.00858266	0.00783011	0.00783304	0.0102187	0.0099325	0.0094875	0.0101152	0.0112473
							0.0285185						0.0125188		0.0172735				0.00902944	0.00904138				0.0112762	0.0114987	0.00838575	0.00955092	0.00796174	0.0086306	0.00839096	0.010046	0.00962071	0.0106631	0.0115802	0.0135134	0.0165032				0.0114644	0.00984412	0.00859057	0.00783447	0.00784141	0.0102389	0.00993529	0.00949537	0.0101229	0.0112993
							0.0285185						0.013983		0.00360469				0.0090349	0.00909185				0.0113086	0.0115283	0.00839315	0.00955564	0.0079622	0.00863282	0.00840359	0.0100884	0.00963007	0.0106649	0.011634	0.0135191	0.0165094				0.0114646	0.00984931	0.00860552	0.00783815	0.00784397	0.0102474	0.00993754	0.00951297	0.0102073	0.0113593
							0.0285185						0.0118953		0.0116291				0.00904287	0.00909185				0.0113194	0.0115544	0.00840821	0.00956747	0.00798303	0.00864935	0.00841999	0.0101562	0.00963525	0.010675	0.0116867	0.0135302	0.0166065				0.0114893	0.00985999	0.00863516	0.00785825	0.00784764	0.0102686	0.00994012	0.0095635	0.0102314	0.0114204
							0.0285185						0.013464		0.0142282				0.00906837	0.0091156				0.0113218	0.0115613	0.00845459	0.00957677	0.00798712	0.00865068	0.00843118	0.010157	0.00963748	0.0106882	0.0117321	0.0135757	0.0166409				0.0115075	0.00986157	0.00863798	0.00786834	0.00786075	0.0103133	0.00995601	0.00957434	0.0102455	0.0114347
							0.0285185						0.011272		0.00505354				0.00908586	0.00912278				0.0113565	0.0115944	0.00846816	0.00957954	0.00801775	0.00866032	0.00845459	0.0101686	0.00966071	0.0106939	0.0117859	0.0135961	0.0167006				0.0115102	0.00986389	0.00863913	0.00788043	0.00790383	0.0103828	0.00996381	0.00964428	0.0102568	0.0114469
							0.0285185						0.0148307		0.00547608				0.00909816	0.00912289				0.0114479	0.011603	0.00847539	0.00959734	0.00801839	0.00866632	0.00845505	0.0102222	0.0096815	0.0107309	0.0117889	0.0136168	0.0167021				0.0115115	0.00987034	0.00866923	0.0078844	0.00790653	0.0103866	0.0100178	0.00971324	0.0102849	0.0114622
							0.0270921						0.00859732		0.00423307				0.00912979	0.00913667				0.0114987	0.0116128	0.00849117	0.00962561	0.00803741	0.00868484	0.00847076	0.0102284	0.00968755	0.0107365	0.0117987	0.0136439	0.0167449				0.0115361	0.00987274	0.008671	0.0078852	0.00792994	0.0104205	0.0100314	0.0097209	0.0102889	0.0114874
[truncated: 976 more rows]
[truncated: 10 more columns]

## Sheet: Figure 4
Figure 4b	Neonate	Juvenile		Figure 4c	Neonate	Juvenile		Figure 4d	Neonate	Juvenile		Figure 4e	Neonate	Volume	Mean intensity		Juvenile	Volume	Mean intensity
[truncated: 2,112 more rows]

[truncated: 2 more sheets: Figure 5, Figure 6]
